# Supplementary material for: Integrative genome-wide analysis of dopaminergic neuron-specific PARIS expression in Drosophila dissects recognition of multiple PPAR-γ associated gene regulation
Source: Sci Rep. 2021 Nov 2;11:21500. doi: 10.1038/s41598-021-00858-7 (PMC8563805; doi:10.1038/s41598-021-00858-7)
Supplement: Supplementary file 2 — Supplementary Information 2. [file 41598_2021_858_MOESM2_ESM.xlsx]

## Sheet: Supplementary Info. 1
Gene List 1. The list of downregulated DEGs identified from “TRAP control vs. PARIS wild type” comparison.
FlyBase Identifier (Dmel Release 6.32)	Official Gene Symbol (Ensemble BDGP6.28)
FBgn0270925	CG4836
FBgn0030999	Mur18B
FBgn0053340	CG33340
FBgn0035915	S-Lap1
FBgn0010019	Cyp4g1
FBgn0028870	CG4691
FBgn0052064	S-Lap4
FBgn0047351	CG31468
FBgn0259795	loopin-1
FBgn0085197	CG34168
FBgn0036825	RpL26
FBgn0046297	lncRNA:CR9284
FBgn0032518	RpL24
FBgn0042189	CG17376
FBgn0041102	ocn
FBgn0033286	CG2127
FBgn0033953	CG12861
FBgn0002862	Mst87F
FBgn0038653	Octalpha2R
FBgn0014009	Rab2
FBgn0264086	CG43755
FBgn0261287	ymp
FBgn0034144	CG5089
FBgn0033954	CG12860
FBgn0250824	CG33655
FBgn0051025	Ppi1
FBgn0040060	yip7
FBgn0000153	b
FBgn0031728	Hsp60C
FBgn0004171	Mst98Cb
FBgn0037763	CG16904
FBgn0030320	CG2247
FBgn0052351	S-Lap2
FBgn0028513	CG9254
FBgn0050376	CG30376
FBgn0004181	Ebp
FBgn0035196	CG9129
FBgn0029709	CHOp24
FBgn0052652	lncRNA:CR32652
FBgn0267727	Pen
FBgn0003863	alphaTry
FBgn0061197	salto
FBgn0033287	CG8701
FBgn0011270	Pglym87
FBgn0050362	boly
FBgn0031859	CG17377
FBgn0002865	Mst98Ca
FBgn0033442	CG1690
FBgn0261835	lncRNA:CR42767
FBgn0267726	CG46059
FBgn0028848	Gpo3
FBgn0004867	RpS2
FBgn0019828	dj
FBgn0038658	CG14292
FBgn0031128	hydra
FBgn0050430	CG30430
FBgn0026373	RpII33
FBgn0037156	CG11523
FBgn0034840	CG3124
FBgn0042627	FASN2
FBgn0051709	CG31709
FBgn0036311	CG17666
FBgn0038032	CG10096
FBgn0003295	ru
FBgn0038208	CG14355
FBgn0038845	Alp5
FBgn0028980	tant
FBgn0037759	CG8526
FBgn0034658	Grx1t
FBgn0033047	CG7882
FBgn0041579	AttC
FBgn0025454	Cyp6g1
FBgn0028567	robl62A
FBgn0036257	RhoGAP68F
FBgn0037547	CG7910
FBgn0046294	CG12699
FBgn0000359	Cp36
FBgn0265627	CG44435
FBgn0011244	Hsp60B
FBgn0028412	Mst33A
FBgn0004174	Mst84Dc
FBgn0035143	Ppm1
FBgn0085353	CG34324
FBgn0030697	CG8565
FBgn0040963	CG18662
FBgn0052436	CG32436
FBgn0050385	CG30385
FBgn0033728	Cpr49Ae
FBgn0030594	fiz
FBgn0032360	CG14926
FBgn0030280	CG11106
FBgn0050412	CG30412
FBgn0039792	CG2267
FBgn0025837	CG17636
FBgn0039727	Vps13B
FBgn0265264	CG17097
FBgn0040519	CG15219
FBgn0039873	Smvt
FBgn0052119	CG32119
FBgn0037879	scpr-C
FBgn0069354	Porin2
FBgn0037464	CG1988
FBgn0034435	fest
FBgn0030277	CG1394
FBgn0031085	CG9570
FBgn0039471	CG6295
FBgn0046332	gskt
FBgn0003356	Jon99Cii
FBgn0032464	Vha68-3
FBgn0035665	Jon65Aiii
FBgn0032520	CG10859
FBgn0004173	Mst84Db
FBgn0015320	Ubc2
FBgn0031920	CG6441
FBgn0284246	l(2)k09848
FBgn0031462	CG2964
FBgn0035455	CG10862
FBgn0039707	Prtl99C
FBgn0261836	Msp300
FBgn0035491	Dpy-30L2
FBgn0003888	betaTub60D
FBgn0031332	CG5556
FBgn0043456	Ndf
FBgn0042710	Hex-t2
FBgn0002932	neur
FBgn0035670	CG10472
FBgn0036969	Spn77Bb
FBgn0030191	CG15306
FBgn0086907	Cyt-c-d
FBgn0259794	sinah
FBgn0259917	CG42446
FBgn0051921	CG31921
FBgn0028899	CG31817
FBgn0051286	CG31286
FBgn0285943	knon
FBgn0034662	CG13492
FBgn0030376	CG2750
FBgn0051226	CG31226
FBgn0031517	CG15406
FBgn0000405	CycB
FBgn0037988	CG14740
FBgn0250841	CG17242
FBgn0045827	CG13245
FBgn0037985	ssp5
FBgn0040028	CG17450
FBgn0051231	CG31231
FBgn0052703	Erk7
FBgn0028893	CG31819
FBgn0265187	Fatp2
FBgn0039511	CG3330
FBgn0052371	CG32371
FBgn0029947	CG1999
FBgn0038225	soti
FBgn0005648	Pabp2
FBgn0038334	h-cup
FBgn0039796	CG12069
FBgn0267624	lncRNA:CR45962
FBgn0035218	CG9173
FBgn0051198	CG31198
FBgn0032494	CG5945
FBgn0035952	CG5280
FBgn0039104	CG10252
FBgn0034842	Prosbeta5R1
FBgn0033542	CAH13
FBgn0262100	CG42853
FBgn0064119	CG33934
FBgn0266000	CG44774
FBgn0035782	CG14835
FBgn0064912	CG31178
FBgn0031501	CG17261
FBgn0035581	Dnah3
FBgn0052548	CG32548
FBgn0031751	CG9016
FBgn0038598	CG7131
FBgn0046873	Pif2
FBgn0037086	CG7202
FBgn0050334	CG30334
FBgn0260660	Mp
FBgn0035007	CG3492
FBgn0040747	CG12853
FBgn0030033	CG1387
FBgn0053017	CG33017
FBgn0034295	CG10911
FBgn0033280	CG12126
FBgn0039071	bb8
FBgn0036403	CG6661
FBgn0069913	CG4681
FBgn0004172	Mst84Da
FBgn0053704	CG33704
FBgn0037888	scpr-B
FBgn0038423	CG10317
FBgn0259968	Sfp60F
FBgn0250832	Dup99B
FBgn0028583	lcs
FBgn0051788	CG31788
FBgn0033190	Gpo2
FBgn0030247	CG15208
FBgn0039073	CG4408
FBgn0265269	CG15425
FBgn0023090	dtr
FBgn0250827	whip
FBgn0039452	CG14245
FBgn0031163	CG14579
FBgn0029153	Menl-2
FBgn0035198	CG9133
FBgn0036075	CG8065
FBgn0033369	CG8197
FBgn0039030	CG6660
FBgn0030975	SdhBL
FBgn0034105	CG7755
FBgn0036125	Iyd
FBgn0039872	salt
FBgn0260642	Antp
FBgn0038656	CG14294
FBgn0263117	CG34377
FBgn0025620	CG13360
FBgn0265625	CG44433
FBgn0035988	CG3982
FBgn0036345	CG17300
FBgn0051415	CG31415
FBgn0264823	asRNA:CR44031
FBgn0036354	Poc1
FBgn0043530	Obp51a
FBgn0032314	CG7309
FBgn0051639	CG31639
FBgn0053284	CG33284
FBgn0051546	CG31546
FBgn0038221	IFT54
FBgn0022238	lolal
FBgn0004175	Mst84Dd
FBgn0051784	CG31784
FBgn0052459	CG32459
FBgn0050371	CG30371
FBgn0036415	CG7768
FBgn0053189	CG33189
FBgn0051913	CG31913
FBgn0038194	Cyp6d5
FBgn0250844	CG4218
FBgn0037460	sowi
FBgn0047334	BG642312
FBgn0031171	CG1801
FBgn0264297	CG43775
FBgn0035106	rno
FBgn0036785	CG13700
FBgn0053293	CG33293
FBgn0035047	Pof
FBgn0032769	CG10750
FBgn0031574	TTLL4B
FBgn0033371	CNT1
FBgn0036443	CG13471
FBgn0262097	lncRNA:CR42850
FBgn0036085	CG6527
FBgn0052437	CG32437
FBgn0085412	CG34383
FBgn0033283	CG11635
FBgn0030278	CG15200
FBgn0031826	CG9550
FBgn0031476	CG8813
FBgn0032090	CG9582
FBgn0050355	CG30355
FBgn0034871	CG3906
FBgn0051451	lncRNA:CR31451
FBgn0035042	CG3640
FBgn0051327	CG31327
FBgn0039316	CG11893
FBgn0261954	east
FBgn0051007	CG31007
FBgn0052161	CG32161
FBgn0263077	CG43340
FBgn0031335	CG5565
FBgn0054051	CG34051
FBgn0262036	CG42847
FBgn0034264	Dlish
FBgn0051115	CG31115
FBgn0036029	CG16719
FBgn0030993	Mec2
FBgn0028868	CG4701
FBgn0034121	CG6262
FBgn0054034	CG34034
FBgn0034882	Eglp1
FBgn0260484	HIP
FBgn0000473	Cyp6a2
FBgn0029747	CG5062
FBgn0034472	CG8517
FBgn0032408	CG6712
FBgn0032117	FucTB
FBgn0262485	CG43075
FBgn0039577	CG12516
FBgn0015778	rin
FBgn0032717	CG10600
FBgn0032492	Prosalpha6T
FBgn0030356	lncRNA:CR32661
FBgn0034278	CG14488
FBgn0266709	Zmynd10
FBgn0011694	EbpII
FBgn0265089	eIF4E3
FBgn0038797	Dic2
FBgn0261581	CG42691
FBgn0026417	Hus1-like
FBgn0051041	CG31041
FBgn0052061	CG32061
FBgn0037297	CG1116
FBgn0034205	CG10950
FBgn0052656	Muc11A
FBgn0030951	CG6873
FBgn0051948	CG31948
FBgn0259151	CG42266
FBgn0028560	sut4
FBgn0034713	CG11291
FBgn0037059	CG10510
FBgn0034363	CG5327
FBgn0037388	CG14676
FBgn0037828	tomboy20
FBgn0028880	CG15256
FBgn0261807	CG42753
FBgn0032144	CG17633
FBgn0086906	sls
FBgn0051363	Jupiter
FBgn0033512	CG12902
FBgn0039694	fig
FBgn0031785	CG13991
FBgn0053061	CG33061
FBgn0283625	CG46298
FBgn0250842	CG17575
FBgn0035569	CG15876
FBgn0267408	AOX1
FBgn0032869	CG17470
FBgn0020509	Acp62F
FBgn0034827	Klp59D
FBgn0263873	sick
FBgn0051538	CG31538
FBgn0265263	CG42688
FBgn0051407	CG31407
FBgn0038708	Scsalpha2
FBgn0034826	CG13544
FBgn0034292	CG5767
FBgn0260761	CG42559
FBgn0051693	CG31693
FBgn0037038	CG11037
FBgn0040508	ACXC
FBgn0029705	CG12693
FBgn0038993	CG13843
FBgn0001281	janB
FBgn0036941	CG7335
FBgn0085358	Diedel3
FBgn0051077	CG31077
FBgn0250849	CG32388
FBgn0050487	CG30487
FBgn0035003	CG15873
FBgn0052240	CG32240
FBgn0083936	Acp54A1
FBgn0051533	CG31533
FBgn0037035	CG10589
FBgn0035730	CG17744
FBgn0050008	CG30008
FBgn0029859	CG15892
FBgn0036830	CG14077
FBgn0085479	CG34450
FBgn0263767	lncRNA:CR43684
FBgn0011606	Klp3A
FBgn0030406	CG1463
FBgn0051644	CG31644
FBgn0035008	CG3494
FBgn0001218	Hsc70-3
FBgn0265648	lncRNA:CR44455
FBgn0250846	glob2
FBgn0029501	Crtp
FBgn0036723	CG12229
FBgn0052660	lncRNA:CR32660
FBgn0032111	CG13110
FBgn0050093	COX6AL
FBgn0033330	CG8746
FBgn0266798	asRNA:CR45260
FBgn0052440	CG32440
FBgn0037065	CG12974
FBgn0033862	CG6209
FBgn0040376	AANATL7
FBgn0085196	CG34167
FBgn0032373	Vha100-5
FBgn0036766	CG5506
FBgn0051157	CG31157
FBgn0261260	mgl
FBgn0000451	ect
FBgn0052181	CG32181
FBgn0260459	CG14106
FBgn0039310	CG11878
FBgn0033794	CG13326
FBgn0033498	CG12209
FBgn0035857	CG8006
FBgn0039752	CG15530
FBgn0034082	CG10734
FBgn0038449	CG17562
FBgn0015519	nAChRalpha3
FBgn0035598	CG4669
FBgn0033787	CG13321
FBgn0262839	CG43203
FBgn0267383	Ubc87F
FBgn0051204	CG31204
FBgn0029994	Ldsdh1
FBgn0085321	CG34292
FBgn0265082	Cdep
FBgn0265272	CG30060
FBgn0015622	Cnx99A
FBgn0052219	CG32219
FBgn0053470	CG33470
FBgn0037283	CG14658
FBgn0036931	CG14183
FBgn0029755	Sas10
FBgn0038353	CG5399
FBgn0000163	baz
FBgn0261258	rgn
FBgn0037344	CG2926
FBgn0264449	CG43867
FBgn0031295	CG4375
FBgn0250815	Jon65Aiv
FBgn0033168	CG11145
FBgn0037040	CG12983
FBgn0032345	CG14921
FBgn0027521	CG3679
FBgn0028520	CG4891
FBgn0034904	CG15800
FBgn0028379	fan
FBgn0053319	CR33319
FBgn0033916	Usp20-33
FBgn0036421	CG13481
FBgn0025111	Ant2
FBgn0036706	ND-24L
FBgn0030313	Reepl1
FBgn0033322	CG8584
FBgn0031410	CG17237
FBgn0263750	CG43675
FBgn0037829	CG14691
FBgn0262109	lncRNA:CR42862
FBgn0031726	Cyp6a16
FBgn0040291	Roc1b
FBgn0032283	CG7296
FBgn0003358	Jon99Ci
FBgn0004429	LysP
FBgn0038486	CG5265
FBgn0037500	CG17944
FBgn0038135	CG8773
FBgn0017424	asRNA:CR11538
FBgn0051950	Sbat
FBgn0052720	CG32720
FBgn0027934	alpha-Est4aPsi
FBgn0032424	CG17010
FBgn0039737	CG7920
FBgn0032312	CG14071
FBgn0051206	CG31206
FBgn0031644	CG15625
FBgn0035262	CG18171
FBgn0011669	Mst57Db
FBgn0034788	CG13532
FBgn0037456	CG1138
FBgn0053286	CG33286
FBgn0051459	CG31459
FBgn0053169	CG33169
FBgn0020238	14-3-3epsilon
FBgn0036708	CG13725
FBgn0052445	CG32445
FBgn0032654	CG15147
FBgn0038008	CG3942
FBgn0031038	Tyler
FBgn0004167	kst
FBgn0036203	Muc68D
FBgn0029667	Gas8
FBgn0032471	CG5122
FBgn0037101	CG7634
FBgn0031831	COX5BL
FBgn0036328	CG10749
FBgn0013300	ProtA
FBgn0014861	Mcm2
FBgn0036014	CG3222
FBgn0264980	lncRNA:CR44131
FBgn0036441	CG13476
FBgn0050461	CG30461
FBgn0003638	su(w[a])
FBgn0250825	CG34241
FBgn0038127	CG8476
FBgn0034132	S-Lap8
FBgn0035638	Tektin-C
FBgn0035240	CG33791
FBgn0031347	CG10869
FBgn0002543	robo2
FBgn0053668	CG33668
FBgn0266588	lncRNA:CR45113
FBgn0030283	CG15198
FBgn0035384	CG2113
FBgn0038209	CG9722
FBgn0052141	saturn
FBgn0034824	Klp59C
FBgn0032219	CG4995
FBgn0037195	CG11226
FBgn0263647	CG43638
FBgn0038439	Cad89D
FBgn0038565	CG7794
FBgn0035993	Nf-YA
FBgn0034957	CG3121
FBgn0033141	CG12831
FBgn0052026	CG32026
FBgn0032908	CG9270
FBgn0261686	CG42733
FBgn0264598	PsGEF
FBgn0266455	CG45080
FBgn0034951	CG3860
FBgn0262361	CG43059
FBgn0022355	Tsf1
FBgn0037973	CG18547
FBgn0286199	shps
FBgn0042179	Ugt305A1
FBgn0262878	CG43233
FBgn0051740	CG31740
FBgn0030462	CG15742
FBgn0028901	CG18109
FBgn0259952	Sfp24Bb
FBgn0034580	Cht8
FBgn0265084	CG44195
FBgn0051092	LpR2
FBgn0267350	PI4KIIIalpha
FBgn0051933	CG31933
FBgn0031861	CG17375
FBgn0051804	CG31804
FBgn0040859	lncRNA:CR32658
FBgn0040904	CG15577
FBgn0030319	CG2533
FBgn0085241	CG34212
FBgn0011239	ms(2)35Ci
FBgn0001316	klar
FBgn0033819	CG4714
FBgn0033246	ACC
FBgn0002571	Mal-A3
FBgn0037461	CG15177
FBgn0036082	CG12362
FBgn0028997	nmdyn-D7
FBgn0000307	chif
FBgn0029932	CG4607
FBgn0001215	Hrb98DE
FBgn0031409	CG4271
FBgn0266459	CG45084
FBgn0031130	CG15452
FBgn0052820	CG32820
FBgn0033056	CG7856
FBgn0016977	spen
FBgn0034846	CG9863
FBgn0264383	lncRNA:CR43835
FBgn0025621	CG16989
FBgn0038921	CG6332
FBgn0036920	CG8004
FBgn0029539	CG11663
FBgn0052819	CG32819
FBgn0000108	Appl
FBgn0039827	CG1544
FBgn0028533	CG7953
FBgn0034098	krimp
FBgn0259975	Sfp87B
FBgn0264567	lncRNA:CR43939
FBgn0033526	Caf1-105
FBgn0034973	CG13564
FBgn0085306	CG34277
FBgn0053265	Muc68E
FBgn0027505	Rab3-GAP
FBgn0030429	CG4661
FBgn0051872	CG31872
FBgn0022893	Df31
FBgn0039184	CG6432
FBgn0035348	CG16758
FBgn0085316	CG34287
FBgn0037962	Dnali1
FBgn0028415	Met75Cb
FBgn0051787	CG31787
FBgn0037995	CG3809
FBgn0050033	CG30033
FBgn0037463	djl
FBgn0050350	CG30350
FBgn0028569	robl37BC
FBgn0029724	CG15472
FBgn0034463	CG15125
FBgn0029094	asf1
FBgn0029979	mahe
FBgn0038299	Spn88Eb
FBgn0028850	CG15260
FBgn0263036	CG43331
FBgn0050056	CG30056
FBgn0039943	CG17168
FBgn0017556	Prosalpha4T2
FBgn0040510	ACXA
FBgn0037385	glob3
FBgn0004511	dy
FBgn0286778	CG46385
FBgn0284444	ddbt
FBgn0000274	Pka-C2
FBgn0053147	Hs3st-A
FBgn0030215	CG15296
FBgn0035779	CG8562
FBgn0260964	Vmat
FBgn0000180	bib
FBgn0028577	hfp
FBgn0052259	CG32259
FBgn0031849	CG11327
FBgn0259738	CG42392
FBgn0050048	CG30048
FBgn0032821	CdGAPr
FBgn0028847	CG9014
FBgn0039887	CG2053
FBgn0031723	CG7251
FBgn0264975	Nrg
FBgn0039398	CG14540
FBgn0036751	Adgf-B
FBgn0038280	CG14861
FBgn0051915	CG31915
FBgn0085427	CG34398
FBgn0039559	NSD
FBgn0015609	CadN
FBgn0032768	CG17564
FBgn0033438	Mmp2
FBgn0033312	CG8642
FBgn0038694	CG5217
FBgn0038909	CG6569
FBgn0033020	COX4L
FBgn0026196	nop5
FBgn0015010	Ag5r
FBgn0028467	CG11070
FBgn0013733	shot
FBgn0262617	Nuak1
FBgn0032269	w-cup
FBgn0032636	CG5043
FBgn0015586	Acp76A
FBgn0033733	CG8834
FBgn0050460	CG30460
FBgn0030614	CG9072
FBgn0038979	tHMG2
FBgn0039041	CG13838
FBgn0035299	CG11815
FBgn0039788	Rpt6R
FBgn0033860	S-Lap5
FBgn0039598	aqrs
FBgn0250786	Chd1
FBgn0031103	CG12679
FBgn0040391	CG2854
FBgn0038163	CG10841
FBgn0030976	CG7378
FBgn0262519	Mi-2
FBgn0038018	Tim17a1
FBgn0262160	CG9932
FBgn0032873	CG2614
FBgn0265185	CG44250
FBgn0031504	CG15403
FBgn0031877	Hmgcl
FBgn0039274	CG11920
FBgn0040694	CG14974
FBgn0039038	CG6688
FBgn0036438	goddard
FBgn0039576	UQCR-14L
FBgn0036218	Sprn
FBgn0024432	Dlc90F
FBgn0031733	CG14006
FBgn0031155	CG15446
FBgn0040588	CG13841
FBgn0013301	ProtB
FBgn0259729	CG42383
FBgn0265576	CG44403
FBgn0033271	CG8708
FBgn0031522	CG3285
FBgn0034263	CG10934
FBgn0050177	CG30177
FBgn0267126	lncRNA:CR45566
FBgn0050121	lncRNA:CR30121
FBgn0028561	sut3
FBgn0032624	CG6304
FBgn0031082	CG17003
FBgn0263988	Dic61B
FBgn0250823	gish
FBgn0033202	CG1339
FBgn0036996	mag
FBgn0032525	Hsp60D
FBgn0028734	Fmr1
FBgn0037915	CG6790
FBgn0035724	CG10064
FBgn0038740	CG4562
FBgn0050275	CG30275
FBgn0003132	Pp1-13C
FBgn0031545	CG3213
FBgn0028892	CG4161
FBgn0035568	CG18418
FBgn0050058	CG30058
FBgn0053667	CG33667

## Sheet: Supplementary Info. 2
Gene List 2. The list of downregulated DEGs identified from “PARIS C571A mutant vs. PARIS wild type” comparison.
FlyBase Identifier (Dmel Release 6.32)	Official Gene Symbol (Ensemble BDGP6.28)
FBgn0002593	RpLP1
FBgn0016975	stnB
FBgn0265623	Su(z)2
FBgn0053179	beat-IIIb
FBgn0270925	CG4836
FBgn0052064	S-Lap4
FBgn0035915	S-Lap1
FBgn0029709	CHOp24
FBgn0051451	lncRNA:CR31451
FBgn0028292	ric8a
FBgn0031111	Obp19c
FBgn0264823	asRNA:CR44031
FBgn0083971	CG34135
FBgn0036825	RpL26
FBgn0026373	RpII33
FBgn0037770	Art4
FBgn0259795	loopin-1
FBgn0028936	NimB5
FBgn0036656	CG13026
FBgn0052652	lncRNA:CR32652
FBgn0030196	Psf3
FBgn0085197	CG34168
FBgn0053340	CG33340
FBgn0058469	lncRNA:CR40469
FBgn0004575	Syn
FBgn0284230	CG46314
FBgn0050033	CG30033
FBgn0015320	Ubc2
FBgn0005391	Yp2
FBgn0035198	CG9133
FBgn0046297	lncRNA:CR9284
FBgn0028848	Gpo3
FBgn0265187	Fatp2
FBgn0261835	lncRNA:CR42767
FBgn0050362	boly
FBgn0032863	Cdc23
FBgn0037676	CG8861
FBgn0033953	CG12861
FBgn0025574	Pli
FBgn0010019	Cyp4g1
FBgn0047351	CG31468
FBgn0033100	CG3420
FBgn0011270	Pglym87
FBgn0020907	Scp2
FBgn0041102	ocn
FBgn0013674	mt:CoI
FBgn0259989	CG42486
FBgn0000108	Appl
FBgn0051028	CG31028
FBgn0031085	CG9570
FBgn0000153	b
FBgn0001217	Hsc70-2
FBgn0039593	Sid
FBgn0064119	CG33934
FBgn0030697	CG8565
FBgn0265264	CG17097
FBgn0033391	CG8026
FBgn0028412	Mst33A
FBgn0052351	S-Lap2
FBgn0069354	Porin2
FBgn0264086	CG43755
FBgn0034295	CG10911
FBgn0028704	Nckx30C
FBgn0033872	CG6329
FBgn0032681	CG10283
FBgn0034518	CG13430
FBgn0039274	CG11920
FBgn0051198	CG31198
FBgn0022238	lolal
FBgn0035782	CG14835
FBgn0263117	CG34377
FBgn0050412	CG30412
FBgn0031501	CG17261
FBgn0037922	CG14711
FBgn0030999	Mur18B
FBgn0037396	CG11459
FBgn0042189	CG17376
FBgn0038486	CG5265
FBgn0085353	CG34324
FBgn0266000	CG44774
FBgn0034144	CG5089
FBgn0028899	CG31817
FBgn0267726	CG46059
FBgn0086361	alph
FBgn0085732	CR40190
FBgn0045827	CG13245
FBgn0037763	CG16904
FBgn0039511	CG3330
FBgn0002862	Mst87F
FBgn0262740	Evi5
FBgn0033286	CG2127
FBgn0032297	CG17124
FBgn0039707	Prtl99C
FBgn0051221	CG31221
FBgn0051639	CG31639
FBgn0036257	RhoGAP68F
FBgn0261287	ymp
FBgn0028872	CG18095
FBgn0032259	CG6144
FBgn0264815	Pde1c
FBgn0265691	lncRNA:CR44498
FBgn0266925	asRNA:CR45376
FBgn0051915	CG31915
FBgn0270928	VAChT
FBgn0036314	Sf3a2
FBgn0026404	Dronc
FBgn0034365	CG5335
FBgn0038826	Syp
FBgn0028870	CG4691
FBgn0042125	CG18787
FBgn0015522	olf186-M
FBgn0261505	CR42653
FBgn0033911	VGAT
FBgn0013305	Nmda1
FBgn0037544	CG11035
FBgn0013467	igl
FBgn0261673	nemy
FBgn0000635	Fas2
FBgn0034435	fest
FBgn0262160	CG9932
FBgn0035122	mRpL17
FBgn0003248	Rh2
FBgn0032269	w-cup
FBgn0036837	CG18135
FBgn0036311	CG17666
FBgn0034951	CG3860
FBgn0045502	Gr10a
FBgn0031726	Cyp6a16
FBgn0265625	CG44433
FBgn0028864	CG18477
FBgn0051780	CG31780
FBgn0032471	CG5122
FBgn0036537	CG18081
FBgn0259677	CG42346
FBgn0037059	CG10510
FBgn0031645	CG3036
FBgn0015777	nrv2
FBgn0031986	CG8673
FBgn0010333	Rac1
FBgn0026417	Hus1-like
FBgn0052459	CG32459
FBgn0037580	DppIII
FBgn0259710	CG42364
FBgn0034264	Dlish
FBgn0265627	CG44435
FBgn0039902	Zip102B
FBgn0263864	Dark
FBgn0266490	CG45089
FBgn0031952	cdc14
FBgn0033902	eIF3m
FBgn0037834	Art1
FBgn0032117	FucTB
FBgn0029859	CG15892
FBgn0015024	CkIalpha
FBgn0005648	Pabp2
FBgn0011244	Hsp60B
FBgn0038246	CG14853
FBgn0051324	CG31324
FBgn0050376	CG30376
FBgn0052371	CG32371
FBgn0052850	CG32850
FBgn0035196	CG9129
FBgn0261714	Cpn
FBgn0039283	danr
FBgn0028400	Syt4
FBgn0263987	spoon
FBgn0035581	Dnah3
FBgn0033287	CG8701
FBgn0034840	CG3124
FBgn0035952	CG5280
FBgn0002773	Mlc2
FBgn0030158	CG9686
FBgn0002940	ninaE
FBgn0026402	NiPp1
FBgn0032520	CG10859
FBgn0030608	Lsd-2
FBgn0026255	clumsy
FBgn0030669	CG9240
FBgn0005278	Sam-S
FBgn0026438	Eaat2
FBgn0039554	CG5003
FBgn0050277	Oatp58Da
FBgn0034612	CG10505
FBgn0265607	beat-IIIa
FBgn0032643	GCS2beta

## Sheet: Supplementary Info. 3
Gene List 3. The lists of the common and unique DEGs identified as downregulated in each comparison.
		(a) (308 genes)	(b) (36 genes)	(c) (20 genes)	(d) (7 genes)	(e) (68 genes)	(f) (3 genes)	(g) (22 genes)	(h) (38 genes)	(i) (111 genes)	(j) (144 genes)	(k) (56 genes)	(l) (1 gene)	(m) (53 genes)	(n) (94 genes)
		CG15296	CG14921	Hus1-like	loopin-1	NaCP60E	CG3420	CG33340	Fatp2	robl62A	CG43675	Past1	CG11459	vlc	igl
		CG3942	S-Lap8	CG32459	S-Lap2	28SrRNA:CR45844	RpLP1	CG2127	CG31198	Mst98Cb	Mmp2	MCTS1		CG11373	CG42346
		glob3	Tyler	CG3860	lncRNA:CR32652	Swip-1	NimB5	Mur18B	CG17261	CG34383	CG30334	Dscam2		su.w.a..	Su(z)2
		CG15530	CG14691	CHOp24	lncRNA:CR9284	CG34178		CG43755	CG44435	dtr	sinah	CG11029		pyd	mRpL17
		CG4562	CG12974	CG30033	S-Lap4	CG13907		CG34168	CG30412	Obp51a	CG12126	CG9498		lncRNA.CR43684	eIF3m
		CG43075	CG17636	asRNA:CR44031	w-cup	CG9005		CG3124	CG14835	CG10862	Mst84Db	Arc1		cg	cdc14
		Dpy-30L2	CG33169	Cyp6a16	S-Lap1	CG6163		b	Porin2	Muc11A	CG31709	CG42329		X5.8SrRNA.CR45842	Pli
		CG8584	asRNA:CR11538	CG10510		CG16957		CG12861	ymp	CG31407	CG17377	CG8630		X18SrRNA.Psi.CR41602	ric8a
		Nf-YA	djl	CG31915		CG4004		ocn	CG34377	Grx1t	CG1387	trol		dar1	Hsc70-2
		CG33655	chif	RpL26		AANATL2		CG17666	CG17097	CG17450	CG7634	Ugt37D1		X5.8SrRNA.CR45839	CG31324
		Hsp60D	CG14540	Appl		CG7029		Cyp4g1	CG31817	CG6209	hydra	CG9512		X5.8SrRNA.CR45852	CG8673
		CG6295	Jon65Aiv	Ubc2		RpS7		CG9129	CG33934	CG12860	CG43638	psq		lncRNA.CR32661	Rh2
		CG2113	CG32388	lncRNA:CR42767		CG9010		boly	fest	CG31533	CG31231	CG42795		CG14442	stnB
		Cp36	CG31206	CG11920		CG8292		Mst87F	Hsp60B	Mst84Dc	CG34450	ERp60		Vha68.3	Fas2
		CG30058	Klp3A	FucTB		Tpc2		CG31468	Pglym87	mgl	CG4669	Tep4		gig	Eaat2
		Vha100-5	CG4271	lncRNA:CR31451		CG31688		CG30376	RhoGAP68F	CG6262	CG34212	kis		lncRNA.CR32652	Psf3
		tHMG2	CG33286	CG5122		18SrRNA-Psi:CR41602		CG17376	CG3330	CG31538	CG15200	CG31211		S.Lap1	Cdc23
		CG31740	CG9072	CG5265		28SrRNA-Psi:CR45859		CG16904	Mst33A	CG3906	CG5767	CG11122		lncRNA.CR44455	CG18135
		goddard	CG13481	CG15892		GstE1		CG4836	CG8565	CG17242	CG33704	CycG		Usp20.33	nemy
		lncRNA:CR43939	Usp20-33	Dlish		CG3868		CG4691	CG9133	dj	CG13700	CG4294		lncRNA.CR42862	Cpn
		CG32219	lncRNA:CR45962			CG13950		CG8701	CG31639	BG642312	CG4218	Usp47		w.cup	Sid
		CG15125	lncRNA:CR42862			CARPB		CG5089	CG10859	Dup99B	janB	Pitslre		scpr.C	Evi5
		CG17168	CG5506			Cyp6a17			Dnah3	CG42266	CG12831	CG42487		Ctr9	danr
		CG6712	scpr-C			Rtf1			CG9570	CG17633	robl37BC	CG9920		Crag	Scp2
		lncRNA:CR45113	Hex-t2			5.8SrRNA:CR45842			CG5280	east	robo2	Gld		lncRNA.CR44131	CG6144
		Hmgcl	Ubc87F			CG6036			CG44774	FASN2	CG1116	CHKov1		lncRNA.CR45962	clumsy
		CG15742	CG46298			pyx			Pabp2	CG2247	CG8006	CG9776		S.Lap4	mt:CoI
		CG30177	lncRNA:CR32658			Zfrp8			CG44433	CG5062	Sfp87B	Wnk		CG30349	Zip102B
		CG12693	Nuak1			Sccpdh1			CG9932	CG32819	CG12902	CG13318		alt	Syn
		CG17562	CG16989			CG10623			Gpo3	shot	CG11523	Act79B		lncRNA.Hsromega	CG13430
		CG9270	su(w[a])			Achl			CG13245	CG13991	CG43340	tim		CycT	CG31221
		CG1999	Hsc70-3			Gdi			lolal	CG7768	Gpo2	tud		lncRNA.CR42767	Gr10a
		CG9722	Mal-A3			28SrRNA-Psi:CR40596			RpII33	Rab2	CG32161	Tep2		CG31802	CG9686
		CG14861	Roc1b			CG6379			CG46059	CG18662	Mst57Db	CG32444		ND.24L	Sf3a2
		CG13564	Ppm1			CG31642			Prtl99C	Cyp6a2	CG33284	CG1324		S.Lap2	ninaE
		CG7910	Acp76A			Acam			CG32371	CG11037	Cyp6d5	Tpst		X14.3.3epsilon	CG18787
		Dic2				CG30039			CG34324	CG43867	nAChRalpha3	CG4822		h.cup	Yp2
		CNT1				28SrRNA-Psi:CR45855			CG10911	CG33017	Alp5	gpp		Dpy.30L2	VAChT
		Mi-2				Atg9				CG10252	CG6873	CG18666		RhoGAP19D	CG18095
		Dnali1				l(2)09851				CG12699	CG10472	dpy		lncRNA.CR9284	Nckx30C
		CG13725				CG2217				CG6441	Ldsdh1	Lsp2		Debcl	CG8861
		CG9863				Spn27A				rno	Muc68D	lbl		lncRNA.CR32658	Pde1c
		CG17003				FASN3				CG11635	CG13471	snama		Hsc70.3	VGAT
		CG17575				Akap200				CG3640	CG13321	stx		Hex.t2	CG17124
		Reepl1				CG9449				CG13843	CG14676	CG1288		X28SrRNA.Psi.CR45855	CkIalpha
		CG33189				CG15468				CG10096	ACC	CG30069		Mi.2	Dronc
		CG44250				Gpdh3				CAH13	CG17300	Cyp9b2		Nost	asRNA:CR45376
		PsGEF				5.8SrRNA:CR45839				CG31041	CG15219	upSET		sws	nrv2
		CG2750				asRNA:CR43868				CG2267	Mst84Dd	CG45263		CG43169	CG46314
		CG32061				CG15891				CG14926	sut4	CG12470		CG30192	Art4
		rin				Muc30E				ssp5	CG2964	CG34417		loopin.1	Rac1
		CG14106				CG17098				Cyp6g1	CG12209	cav		S.Lap8	CG8026
		CG14658				CG14262				Vmat	IFT54	TTLL6A		asRNA.CR45260	CG5003
		CG17375				vrs				CG31226	CG15306	Crys			Dark
		Adgf-B				5.8SrRNA:CR45852				CG6660	Tsf1	futsch			beat-IIIb
		Pp1-13C				ksr				CG30430	Acp62F	CG31029			CG14853
		CG8562				Skp2				fiz	CG1394				Lsd-2
		CG6569				CG14644				CG31077	CG32026				CG42486
		CG15472				Zip89B				CG2926	ru				CG10283
		CG31459				CG7142				Spn77Bb	CG10750				CG18081
		CG31115				ftz-f1				lcs	Mp				lncRNA:CR44498
		lncRNA:CR32661				Pif1A				CG12853	CG32119				CG18477
		CG31204				pnut				TTLL4B	Ebp				CR40190
		CG14579				Argl				CG4408	CG6661				DppIII
		CG17237				CG15128				CG14292	CG16719				beat-IIIa
		CG7309				CG31988				CG30487	CG9173				CG11035
		CG6432				E2f2				Diedel3	tant				CG6329
		CG14006				28SrRNA:CR45837				CG10950	CG15406				CG5335
		Ppi1								CG3213	Cnx99A				CG14711
		CG12983								CG5556	Cpr49Ae				CG3036
		SdhBL								CG14245	ect				spoon
		CG15177								spen	CG32181				CG10505
		Spn88Eb								CG3982	CG8746				CG45089
		CG31693								CG15873	CG1690				CG9240
		asRNA:CR45260								rgn	Df31				alph
		ms(2)35Ci								RpL24	CG31286				Obp19c
		mag								CG42446	CG34167				CG31028
		nmdyn-D7								Cdep	CG4375				Oatp58Da
		l(2)k09848								Scsalpha2	betaTub60D				Nmda1
		CycB								Smvt	CG31921				CG31780
		CG10600								Msp300	CG10317				Art1
		CG15256								CG32820	CG12069				Syt4
		Mcm2								Jon99Cii	neur				Syp
		CG2614								yip7	CG18171				lncRNA:CR40469
		CG8476								CG34034	CG31948				Sam-S
		CG46385								CG2854	CG17944				CG32850
		Hs3st-A								LysP	CG33668				CG34135
		Ugt305A1								salto	CG31819				olf186-M
		CG34287								CG9550	EbpII				CR42653
		CG14077								CG5945	CG32445				CG42364
		CG1463								Mst98Ca	CG8517				GCS2beta
		UQCR-14L								COX6AL	PI4KIIIalpha				NiPp1
		lncRNA:CR30121								sls	Pif2				CG13026
		CG7953								CG9254	CG33667				Mlc2
		CG11815								Gas8	sowi
		CG43059								eIF4E3	CG42753
		RpS2								Chd1	CR33319
		asf1								Prosbeta5R1	Met75Cb
		CG4701								klar	Mec2
		CG7856								AOX1	tomboy20
		Hsp60C								CG13360	CG33470
		CG7296								CG14355	CG13110
		CG11878								alphaTry	CG32437
		CG18109								kst	AttC
		CG32436								Acp54A1	CG15198
		ND-24L								CG7131	Pof
		CG5043								Antp	CG7378
		CG6332								CG4607	CG14488
		Prosalpha6T								fig	Sbat
		14-3-3epsilon								CG17470	CG45080
		Dic61B								baz	COX5BL
		CG13532									Mst84Da
		CG42688									Pen
		CG8642									gskt
		sut3									CG15800
		h-cup									CG4891
		CG31788									ddbt
		CG4995									Eglp1
		Jon99Ci									Jon65Aiii
		CG9016									CG14183
		Muc68E									CG4681
		LpR2									CG42559
		CG9582									Jupiter
		Iyd									CG32240
		CG11291									CG32548
		Dlc90F									CG31007
		CG30371									CG3222
		ACXA									sick
		CG33791									CG7882
		knon									CG8813
		CG11226									Klp59D
		CG12229									CG7202
		CG12362									bb8
		CG1138									CG13492
		CG15446									Erk7
		CadN									whip
		COX4L									CG31327
		CG13476									CG30008
		CG4661									CG31178
		CG2533									soti
		Tektin-C									CG8526
		CG10589									Vps13B
		lncRNA:CR43835									CG14294
		Poc1									CG8004
		CG3285
		CG8708
		CdGAPr
		CG13326
		CG11663
		dy
		CG3679
		CG31933
		Pka-C2
		S-Lap5
		Sfp60F
		CG30056
		CG5565
		Prosalpha4T2
		CG5399
		CG44403
		CG14740
		CG15452
		CG30350
		CG8773
		CG30460
		CG43775
		Hrb98DE
		scpr-B
		ProtA
		Sas10
		CG11893
		CG1988
		CG34277
		CG31787
		bib
		CG10934
		lncRNA:CR45566
		AANATL7
		Fmr1
		lncRNA:CR44455
		Cht8
		CG18418
		CG32440
		salt
		CG33061
		CG6304
		CG12679
		CG15425
		CG31804
		CG7920
		CG14974
		CG1544
		CG6527
		fan
		CG15403
		CG2053
		alpha-Est4aPsi
		CG10734
		CG11106
		Crtp
		hfp
		aqrs
		CG8065
		Vha68-3
		CG8197
		CG31546
		CG15577
		CG3492
		CG17564
		CG14071
		CG15625
		Rab3-GAP
		lncRNA:CR43684
		CG7335
		mahe
		CG15147
		lncRNA:CR42850
		CG34241
		CG5217
		CG34051
		CG30275
		ProtB
		CG11070
		lncRNA:CR44131
		CG32259
		CG42847
		CG1801
		CG15260
		CG6688
		CG7755
		HIP
		CG3121
		CG43233
		CG31415
		CG31872
		CG31913
		CG30048
		CG8834
		CG30385
		CG42853
		CG43203
		CG7251
		CG17744
		CG11327
		saturn
		CG4161
		CG9014
		Klp59C
		CG42691
		CG3494
		Cyt-c-d
		Octalpha2R
		CG10064
		Sfp24Bb
		CG16758
		CG15876
		CG17010
		NSD
		CG34398
		CG31644
		CG5327
		CG42383
		CG33293
		CG10869
		Sprn
		Ant2
		shps
		CG6790
		CG30355
		CG13841
		CG31784
		CG42733
		CG18547
		Ag5r
		CG30060
		CG11145
		Ndf
		CG10841
		Caf1-105
		glob2
		CG30461
		CG3809
		gish
		CG10749
		lncRNA:CR32660
		CG31157
		CG34292
		CG4714
		Cad89D
		ACXC
		CG42392
		Nrg
		Rpt6R
		CG7794
		nop5
		CG13544
		CG43331
		CG32720
		CG44195
		krimp
		Zmynd10
		Tim17a1
		CG13838
		CG45084
		CG1339
		Menl-2
		CG15208
		CG12516

## Sheet: Supplementary Info. 4
Gene List 4. The list of the ChIP-seq peak-annotated genes (in-house dataset).
Official Gene Symbol (NCBI GRCh38)
A4GALT
AACS
AANAT
ABCA17P
ABCA2
ABCA5
ABCB10
ABCD3
ABCG1
ABCG4
ABHD15
ABHD17A
ABHD17C
ABI2
ABLIM1
ACAN
ACAP3
ACBD3
ACE
ACHE
ACO1
ACOT7
ACOX1
ACOXL
ACSF2
ACSF3
ACTA2
ACTN1
ACTN2
ACTR3
ACTR3B
ACVR1
ACVR1B
ADAM10
ADAM11
ADAM19
ADAMTS1
ADAMTS10
ADAMTS14
ADAMTS17
ADAMTS7
ADAMTS8
ADAMTSL5
ADAP1
ADARB1
ADCK2
ADCY1
ADCY3
ADCY6
ADCY7
ADCY9
ADD2
ADD3
ADGRA1
ADGRA2
ADGRB2
ADGRB3
ADGRG6
ADGRL2
ADGRV1
ADIPOR1
ADK
ADNP-AS1
ADORA2B
ADPGK
ADPRS
ADRA1D
ADRA2A
ADRA2B
ADRA2C
ADRB1
ADSS1
ADSS2
AEBP2
AEN
AFAP1
AFAP1L2
AFDN
AFF1
AFF3
AFMID
AGAP1
AGAP2
AGAP2-AS1
AGAP3
AGFG2
AGO1
AGO3
AGPAT3
AGRN
AHCYL1
AHCYL2
AHDC1
AHNAK
AHR
AHSA2P
AIF1L
AK3
AK4
AK5
AKAP1
AKAP12
AKAP13
AKAP7
AKAP8
AKIRIN1
AKIRIN2
AKR7A2
AKT2
ALDH1A3
ALDH3A2
ALDH4A1
ALDH5A1
ALDOA
AMD 1
AMDHD1
AMER3
AMFR
AMIGO1
AMIGO2
AMMECR1
AMOTL1
AMOTL2
AMPH
ANGEL1
ANK1
ANKH
ANKLE2
ANKRD13A
ANKRD13B
ANKRD13D
ANKRD16
ANKRD27
ANKRD28
ANKRD33B
ANKRD39
ANKRD40
ANKRD44
ANKRD6
ANKRD63
ANKRD9
ANKS1B
ANKS6
ANO4
ANO8
ANP32A
ANP32B
ANP32E
ANXA11
ANXA4
ANXA6
AP1S3
AP3B2
AP3S1
AP5B1
APAF1
APC2
APCDD1
APLP1
APLP2
APOE
APP
APPL1
APPL2
AQP11
AQP3
ARAP1
ARAP2
ARAP3
ARC
ARF1
ARF3
ARFGEF1
ARFGEF3
ARFRP1
ARHGAP12
ARHGAP20
ARHGAP21
ARHGAP22
ARHGAP26
ARHGAP29
ARHGAP32
ARHGAP33
ARHGAP35
ARHGAP45
ARHGDIA
ARHGEF10L
ARHGEF11
ARHGEF16
ARHGEF18
ARHGEF2
ARHGEF25
ARHGEF6
ARID1A
ARID1B
ARID3A
ARID4B
ARID5A
ARID5B
ARIH1
ARL 2.00
ARL 3.00
ARL4C
ARL6IP4
ARL8A
ARMC2
ARMC4
ARNT2
ARNTL2
ARPC1B
ARPC5L
ARRB1
ARRB2
ARRDC1
ARSB
ARSG
ARV1
ASAP1
ASAP2
ASB1
ASB13
ASCC3
ASCL5
ASH1L
ASIC1
ASIC2
ASPH
ASPHD2
ASXL3
ATF3
ATG10
ATG16L2
ATG2A
ATG4B
ATL2
ATN1
ATOH8
ATP10A
ATP11A
ATP11C
ATP12A
ATP13A2
ATP13A3
ATP1A1
ATP1A3
ATP1B1
ATP1B2
ATP2A2
ATP2B1
ATP2B4
ATP4A
ATP5PD
ATP6V1C2
ATP6V1E2
ATP8B2
ATP8B3
ATPAF1
ATRNL1
ATXN1
ATXN10
ATXN2
ATXN2L
ATXN3
AUTS2
AVPR1B
AXIN2
AXL
AZIN1
B3GALT5
B3GAT2
B3GLCT
B3GNT2
B3GNT4
B3GNT5
B3GNT8
B4GALNT3
B4GALT2
B4GALT5
BACE1
BACE2
BACH2
BAG3
BAG5
BAHCC1
BAHD1
BAIAP2-DT
BAMBI
BARHL2
BATF3
BAZ1B
BBC3
BBOF1
BCAR1
BCAR3
BCL11A
BCL11B
BCL2L11
BCL3
BCL7A
BCL7B
BCL7C
BCL9
BCOR
BCR
BDKRB2
BEGAIN
BEND3
BEND6
BEND7
BHLHE40
BICC1
BICDL1
BICRA
BICRAL
BID
BIRC6
BLMH
BLVRB
BMP1
BMP2
BMP6
BMP7
BMP8B
BMPER
BMPR1A
BMPR1B
BNIP3
BORCS6
BRAF
BRAT1
BRD1
BRD3
BRD4
BRF1
BRI3BP
BRPF1
BRPF3
BRWD1
BTBD1
BTBD3
BTBD9
BTRC
BVES
C10orf67
C11orf24
C11orf95
C11orf96
C12orf75
C14orf132
C15orf39
C15orf61
C16orf74
C17orf113
C17orf49
C17orf58
C17orf67
C17orf80
C19orf12
C19orf33
C19orf47
C19orf73
C1GALT1
C1QL1
C1QTNF1
C1QTNF6
C1orf174
C1orf198
C1orf21
C1orf35
C1orf61
C20orf27
C22orf24
C2CD4C
C3orf70
C6orf120
C7orf26
C7orf50
CA10
CA11
CAB39
CABLES1
CABP1
CABP7
CACHD1
CACNA1G
CACNA2D3
CACNB1
CACNB3
CACNB4
CACNG4
CACUL1
CADM4
CAHM
CALM1
CALM2
CALY
CAMK2B
CAMK2N1
CAMK4
CAMKK1
CAMKK2
CAMSAP2
CAMSAP3
CAMTA1
CAMTA2
CANT1
CAP2
CAPN1
CAPN2
CAPN7
CAPNS1
CAPRIN2
CAPZB
CARD10
CARM1
CARMIL1
CASC2
CASK
CASP3
CAST
CASZ1
CATSPERG
CAVIN1
CBARP
CBR3
CBX2
CBX3
CBX4
CBX6
CBX8
CC2D1B
CCAR2
CCBE1
CCDC117
CCDC12
CCDC136
CCDC138
CCDC24
CCDC3
CCDC40
CCDC57
CCDC85A
CCDC85C
CCDC88A
CCDC88C
CCDC92
CCDC93
CCN2
CCND2
CCND3
CCNE1
CCNE2
CCNJL
CCNY
CCSAP
CCSER1
CCSER2
CD164
CD276
CD2AP
CD47
CD55
CD58
CD63
CDC25B
CDC25C
CDC34
CDC42
CDC42BPA
CDC42BPB
CDC42BPG
CDC42EP1
CDC42EP3
CDC42EP4
CDC42SE1
CDCA4
CDH2
CDH22
CDH23
CDH24
CDIPT
CDK17
CDK18
CDK2AP1
CDK5R1
CDK9
CDKL5
CDKN1A
CDKN1B
CDKN2C
CDKN2D
CDPF1
CDR2L
CDV3
CDX2
CDYL2
CEBPA
CEBPG
CECR2
CELF2
CELF5
CELSR1
CELSR2
CEMIP
CENPV
CEP131
CEP19
CEP57L1
CEP68
CEP85L
CERCAM
CERK
CERS1
CERS2
CERS5
CERS6
CERT1
CFL1
CGN
CHAC1
CHD4
CHD5
CHD7
CHD9
CHID1
CHKA
CHL1
CHN2
CHPF
CHPT1
CHRM3
CHRM4
CHRNA3
CHST1
CHST11
CHST13
CHST15
CHST3
CHST8
CHSY1
CHSY3
CIAO1
CIB1
CIB2
CIC
CIPC
CISH
CITED2
CKAP4
CKB
CLCA4-AS1
CLCF1
CLCN2
CLCN6
CLIC4
CLIC5
CLIP1
CLIP4
CLK3
CLMN
CLN6
CLPP
CLSTN1
CLTB
CLTCL1
CLVS2
CMAS
CMTM4
CNIH2
CNIH3
CNIH4
CNKSR3
CNN2
CNN3
CNNM1
CNNM3
CNOT6
CNOT8
CNP
CNR1
CNRIP1
CNTFR
CNTN4
COA5
COBL
COG1
COL13A1
COL19A1
COL23A1
COL5A1
COL5A3
COL6A2
COL8A2
COLEC12
COLGALT2
COMTD1
COP 1
COPS7B
COPZ2
COQ10A
COQ8A
COQ8B
CORO1A
CORO1C
CORO2A
CORO2B
COX20
COX5A
CPEB1
CPEB3
CPM
CPNE2
CPNE5
CPOX
CPSF3
CPSF6
CPT1A
CR2
CRABP2
CREB5
CREBRF
CREG1
CREG2
CRELD1
CREM
CRHR2
CRIP2
CRK
CRLF3
CRMP1
CRNDE
CROCC
CRTAC1
CRTC3
CRYBG1
CSAD
CSF1
CSGALNACT1
CSGALNACT2
CSK
CSMD2
CSNK1E
CSNK1G2
CSPG5
CSRNP1
CSRNP2
CSRP2
CSTB
CT62
CTBP1
CTBP2
CTDSP2
CTNNA1
CTNNB1
CTNNBIP1
CTNND2
CTPS1
CTSH
CTTNBP2
CTXN1
CTXND1
CUEDC1
CUL1
CUL7
CUX2
CXADR
CXXC5
CYB5R3
CYFIP2
CYP1B1
CYP26B1
CYP2S1
CYP46A1
CYP4F22
CYREN
CYS1
CYSTM1
CYTH1
DAB1
DAB2IP
DACT3
DAG1
DAGLA
DAPK1
DAZAP1
DBN1
DBNDD2
DBNL
DBP
DCAF10
DCAF5
DCBLD1
DCBLD2
DCLK1
DCLK2
DCLK3
DCST1-AS1
DCUN1D2
DCXR
DDAH1
DDB1
DDI2
DDIT4
DDX31
DDX59
DDX6
DEDD2
DEGS1
DEK
DENND1B
DENND2A
DENND2B
DENND4B
DENND5B
DESI2
DGKE
DGKH
DGKI
DHCR7
DHRS12
DHRS13
DHRS3
DIAPH1
DICER1
DIP2A
DIP2B
DIPK1A
DIPK1C
DIPK2A
DIRAS1
DIS3L
DISC1
DISP3
DKFZP434A062
DLEU2
DLG1
DLG4
DLGAP3
DLGAP4
DLK2
DLST
DM1-AS
DMKN
DMTN
DMWD
DNAH14
DNAJB14
DNAJC4
DNAJC6
DNMBP
DNMT3A
DOC2A
DOC2GP
DOCK1
DOCK10
DOCK3
DOCK5
DOCK6
DOCK7
DOCK9-DT
DOK1
DOK4
DONSON
DPF1
DPP9
DPY19L1
DPY19L3
DPY19L4
DPYSL2
DPYSL4
DPYSL5
DRAM1
DRAP1
DSE
DSP
DSTN
DSTYK
DTNB
DTNBP1
DUSP1
DUSP22
DUSP3
DUSP4
DUSP5
DUSP6
DUSP7
DUSP9
DVL1
DVL2
DYNC1H1
DYNLL2
DYNLT1
DYRK1A
DYRK2
DYRK3
EBF1
EBF3
EBF4
ECEL1
ECI1
ECPAS
EDARADD
EDIL3
EEF1A2
EEF1AKMT3
EFCAB2
EFCAB5
EFCC1
EFEMP1
EFEMP2
EFHD1
EFHD2
EFNA1
EFNA2
EFNA3
EFNB3
EFR3B
EGFR
EGLN1
EGLN2
EGR1
EHD1
EHD4
EIF2AK1
EIF2AK3
EIF4B
EIF4E1B
EIF4E3
EIF4EBP1
EIF4ENIF1
EIF5
ELDR
ELFN1
ELK4
ELL2
ELL3
ELOA
ELOB
ELOVL1
ELOVL2
ELOVL4
ELOVL5
ELOVL7
EMID1
EMILIN2
EML1
EML5
EML6
EMP2
EMX1
EMX2
EN2
ENAH
ENC1
ENHO
ENO1
ENO2
ENO3
ENOX1
ENPP1
EOGT
EP300
EP400
EPAS1
EPB41
EPB41L1
EPB41L2
EPB41L3
EPB41L4A-DT
EPB41L4B
EPB41L5
EPC1
EPCAM
EPHA10
EPHA2
EPHA7
EPHA8
EPHB2
EPHB4
EPHX1
EPHX4
EPN2
EPOR
EPS15
EPS15L1
ERAP1
ERBB3
ERBIN
ERC1
ERCC1
ERF
ERFE
ERFL
ERG
ERGIC1
ERLIN1
ERN 1.00
ERO1A
ERRFI1
ESYT1
ESYT2
ETHE1
ETNK2
ETS2
ETV3
ETV6
EVA1B
EVA1C
EVC
EXD3
EXTL3
EYA4
EZH2
EZR
F12
F2RL1
F3
FA2H
FAAP100
FAAP20
FADS3
FAIM
FAM102A
FAM102B
FAM107B
FAM110B
FAM124A
FAM131B
FAM131C
FAM135A
FAM136A
FAM155B
FAM169A
FAM171A1
FAM171A2
FAM174B
FAM184A
FAM193B
FAM199X
FAM20B
FAM216A
FAM222A
FAM228B
FAM241A
FAM241B
FAM3C
FAM53B
FAM78B
FAM83B
FAM83E
FAM89A
FAM89B
FAM98C
FAR1
FARP1
FASN
FASTK
FAT1
FAXC
FBLN1
FBN2
FBN3
FBXL14
FBXL17
FBXL19
FBXL20
FBXL21P
FBXL7
FBXL8
FBXO21
FBXO27
FBXO28
FBXO41
FBXO42
FBXO44
FBXO5
FBXW4
FBXW5
FCGRT
FCHSD2
FECH
FEM1B
FER
FGD4
FGD5-AS1
FGF18
FGF8
FGF9
FGFBP3
FGFR1
FGFR1OP
FGFR2
FGFR3
FGFR4
FGFRL1
FHDC1
FHL2
FHL3
FIBCD1
FIBP
FJX1
FKBP10
FKBP1B
FKBP4
FKBP5
FKBP9
FLJ37453
FLOT2
FLRT1
FLRT2
FLT1
FLT3LG
FLT4
FLYWCH2
FMN2
FMNL1
FMNL3
FNBP1L
FNDC1
FNDC10
FNDC3B
FNDC4
FOS
FOSL1
FOSL2
FOXC1
FOXC2
FOXD1
FOXD2
FOXD3
FOXF1
FOXF2
FOXI3
FOXJ2
FOXJ3
FOXK1
FOXN2
FOXN3
FOXN4
FOXO1
FOXO3
FOXP1
FOXP4
FOXQ1
FRAT1
FRAT2
FRMD3
FRMD4B
FSCN1
FSCN2
FSTL4
FURIN
FUT1
FUT4
FUT8
FXR2
FXYD1
FXYD5
FXYD7
FYN
FZD3
FZD5
FZD7
FZD8
FZD9
FZR1
G3BP1
GAA
GAB2
GABBR2
GABRB2
GADD45A
GADD45B
GAL
GALE
GALK1
GALNT10
GALNT12
GALNT14
GALNT16
GALNT2
GALNT6
GALNT7
GAMT
GAPDH
GAREM2
GARNL3
GARS1
GAS1
GAS2L1
GAS5
GAS6
GAS7
GASAL1
GATA2
GATA6
GBA2
GBX1
GCAT
GCLC
GCLM
GCN1
GCNT4
GDF6
GDI2
GDNF
GEMIN5
GEMIN7
GFOD1
GFPT1
GFRA1
GGA1
GGN
GID4
GIGYF1
GIPC1
GIT2
GJC1
GJC2
GLB1L3
GLCCI1
GLI1
GLI2
GLI3
GLI4
GLIPR2
GLIS1
GLRB
GLRX3
GLT8D2
GLTP
GLTPD2
GLUL
GMDS
GMEB2
GMPR
GMPS
GNA12
GNA13
GNAO1
GNAQ
GNAZ
GNB1
GNG12
GNG4
GNG8
GNPDA1
GNPTG
GOLM1
GOLPH3
GPAT4
GPATCH1
GPBP1
GPC4
GPCPD1
GPM6B
GPR137
GPR137B
GPR153
GPR161
GPR162
GPR176
GPR180
GPR3
GPRC5A
GPRC5C
GPRIN1
GPS1
GPX4
GRAMD1A
GRAMD4
GRB10
GRB7
GREB1L
GRHL1
GRID1
GRID2IP
GRIK3
GRIK5
GRIN2B
GRIN2C
GRIP1
GRIP2
GRK3
GRK5
GRM4
GS1-124K5.11
GSC
GSDME
GSE1
GSEC
GSG1L
GSN
GSR
GSTO1
GTDC1
GTF2I
GTF2IRD1
GTPBP1
GTPBP3
GUCA2A
GUK1
GVQW3
GXYLT1
GXYLT2
GYG1
H1-0
H3-3A
H3-3B
H6PD
HABP4
HACD1
HACD2
HACE1
HAPLN1
HAS3
HAUS8
HCFC1
HCN2
HCN4
HCST
HDAC1
HDAC11
HDAC2
HDAC5
HDAC7
HDAC9
HDGF
HDGFL3
HDLBP
HEBP1
HEBP2
HECA
HECTD2
HECTD3
HECTD4
HECW1
HECW2
HEG1
HELZ
HES3
HES4
HES6
HEXD
HEY1
HEY2
HFM1
HHEX
HIC1
HIF3A
HINT1
HIRA
HIVEP1
HIVEP2
HIVEP3
HK1
HK2
HLCS
HLX
HM13-AS1
HMCES
HMGA1
HMGA2
HMGN2
HMX3
HNRNPAB
HNRNPLL
HNRNPM
HNRNPU
HOMER1
HOMER2
HOOK1
HOTTIP
HOXA11-AS
HOXA4
HOXB9
HOXC-AS2
HOXC4
HOXC6
HOXC9
HP1BP3
HPCA
HPCAL1
HPS6
HRAT92
HRH1
HRK
HS1BP3
HS3ST3A1
HS3ST5
HS6ST3
HSD17B12
HSP90AA1
HSP90AB1
HSPA12A
HSPB11
HSPG2
HTATIP2
HTR1E
HTR6
HTR7
HTRA1
HUNK
HYKK
IBA57
ICA1
ICAM5
IDH2
IDH3A
IER2
IER5
IER5L
IFFO2
IFI30
IFNAR2
IFNGR2
IFNLR1
IGDCC3
IGDCC4
IGF1R
IGF2BP1
IGF2BP2
IGF2BP3
IGF2R
IGFBP2
IGFBP6
IGSF11
IGSF21
IGSF3
IGSF9
IGSF9B
IKZF1
IL11
IL15RA
IL17RA
IL6R-AS1
ILDR2
IMPA2
IMPDH1
INAFM1
INAFM2
INCA1
INF2
INHBB
INKA2
INPP1
INPP4A
INPP5F
INPPL1
INSIG1
INSM1
INSR
INSYN1
INTS6
INTS6L
IP6K3
IPO13
IQCD
IQGAP2
IQSEC1
IQSEC2
IRAK1
IREB2
IRF1
IRF2
IRF2BP1
IRF2BP2
IRF2BPL
IRX3
IRX5
ISCA1
ISG20
ISL2
ISM2
ISOC1
ISYNA1
ITFG1-AS1
ITGA3
ITGA5
ITGA6
ITGA8
ITGA9
ITGAV
ITGB1
ITGB3
ITGB4
ITGB5
ITGB8
ITPKA
ITPR2
ITPR3
ITPRID2
ITPRIPL2
ITSN1
ITSN2
IVNS1ABP
JADE2
JADE3
JAG2
JAK1
JAKMIP3
JAM2
JCAD
JDP2
JMJD1C
JMJD4
JMY
JOSD1
JPH1
JPT2
JUN
JUNB
JUND
JUP
KALRN
KANK1
KATNAL2
KAZALD1
KAZN
KBTBD2
KCNA3
KCNB1
KCNB2
KCNC1
KCNC4
KCND3
KCNF1
KCNG1
KCNG3
KCNH1
KCNH3
KCNIP3
KCNJ2
KCNJ4
KCNK1
KCNK10
KCNK12
KCNK13
KCNK2
KCNK3
KCNK5
KCNK9
KCNMA1
KCNMB4
KCNN1
KCNQ4
KCNQ5
KCNS2
KCNS3
KCTD1
KCTD15
KCTD17
KCTD20
KCTD6
KCTD7
KDELR3
KDM1A
KDM2A
KDM2B
KDM3B
KDM4A-AS1
KDM4C
KDM5B
KDM6B
KDM7A
KEAP1
KHDRBS1
KHDRBS3
KIAA0232
KIAA0319L
KIAA0754
KIAA1211L
KIAA1522
KIAA1549
KIAA1549L
KIAA1671
KIAA1841
KIF13A
KIF1A
KIF1B
KIF21A
KIF21B
KIF26A
KIF2A
KIF7
KIF9-AS1
KIFC2
KIFC3
KIRREL1
KISS1R
KLC1
KLC2
KLF10
KLF11
KLF14
KLF16
KLF2
KLF3
KLF6
KLF7
KLHL10
KLHL11
KLHL17
KLHL2
KLHL21
KLHL22
KLHL23
KLHL29
KLHL42
KMT2B
KMT2D
KMT5C
KNDC1
KPNA1
KREMEN2
KRT42P
KSR1
LAMC1
LANCL2
LARGE1
LARGE2
LARP1
LARP1B
LARP4B
LARP6
LASP1
LATS1
LBH
LBR
LBX1-AS1
LCOR
LDB1
LDLRAD4
LDLRAP1
LEMD2
LFNG
LGALS1
LGALSL
LGR4
LHB
LHFPL2
LHFPL6
LHX4
LHX6
LHX8
LIMD2
LIMK2
LIMS1
LIN7A
LIN7B
LIN9
LINC-PINT
LINC00173
LINC00461
LINC00514
LINC00637
LINC00662
LINC00673
LINC01003
LINC01006
LINC01011
LINC01126
LINC01137
LINC01184
LINC01185
LINC01220
LINC01315
LINC01424
LINC01460
LINC01465
LINC01578
LINC01703
LINC01771
LINC01918
LINC02028
LINC02202
LINC02298
LINC02608
LINC02724
LINC02776
LINC02846
LINC02875
LINGO1
LINGO2
LITAF
LL21NC02-21A1.1
LLGL2
LMBR1
LMF1
LMF2
LMNA
LMO4
LMO7
LNCTAM34A
LNPEP
LOC100128253
LOC100287042
LOC100287944
LOC100288175
LOC100288798
LOC100289230
LOC100505588
LOC100506411
LOC100506476
LOC100507634
LOC101060400
LOC101926967
LOC101927060
LOC101927764
LOC101927943
LOC101928120
LOC101928134
LOC101928323
LOC101928424
LOC101928674
LOC101928837
LOC101928847
LOC101929004
LOC101929021
LOC101929185
LOC101929188
LOC101929234
LOC101929285
LOC101929388
LOC101929542
LOC101929705
LOC101929709
LOC101929846
LOC101929935
LOC101930275
LOC102723548
LOC102723811
LOC102724015
LOC102724301
LOC102724351
LOC102724378
LOC102724449
LOC102724450
LOC102724545
LOC102724596
LOC102724680
LOC102724715
LOC102724859
LOC102724983
LOC105369663
LOC105369748
LOC105369752
LOC105369760
LOC105369804
LOC105370032
LOC105370522
LOC105370680
LOC105370869
LOC105370974
LOC105371038
LOC105371441
LOC105371453
LOC105371466
LOC105371486
LOC105371701
LOC105371731
LOC105371822
LOC105371843
LOC105371934
LOC105372159
LOC105372236
LOC105372353
LOC105372370
LOC105372496
LOC105372726
LOC105372888
LOC105372906
LOC105372923
LOC105372971
LOC105373021
LOC105373030
LOC105373119
LOC105373159
LOC105373230
LOC105373289
LOC105373772
LOC105373780
LOC105374353
LOC105374382
LOC105374723
LOC105374777
LOC105374889
LOC105375216
LOC105375304
LOC105375431
LOC105375586
LOC105375674
LOC105375683
LOC105376146
LOC105376794
LOC105376885
LOC105377156
LOC105377199
LOC105377205
LOC105377342
LOC105377633
LOC105377720
LOC105377879
LOC105378075
LOC105378248
LOC105378421
LOC105378443
LOC105378577
LOC105378629
LOC105378910
LOC105378927
LOC105379028
LOC105379041
LOC105379123
LOC105379152
LOC105379154
LOC105379321
LOC107984140
LOC107984208
LOC107984236
LOC107984282
LOC107984368
LOC107984433
LOC107984751
LOC107984772
LOC107984813
LOC107984834
LOC107984913
LOC107984918
LOC107984948
LOC107984979
LOC107985012
LOC107985020
LOC107985053
LOC107985067
LOC107985184
LOC107985302
LOC107985303
LOC107985311
LOC107985414
LOC107985423
LOC107985728
LOC107985892
LOC107985898
LOC107986011
LOC107986031
LOC107986077
LOC107986303
LOC107986538
LOC107986554
LOC107986571
LOC107986593
LOC107986596
LOC107986655
LOC107986760
LOC107986785
LOC107986856
LOC107987126
LOC108783654
LOC112267866
LOC112267957
LOC112267958
LOC112268089
LOC112268170
LOC112268186
LOC150051
LOC284395
LOC284865
LOC441204
LOC642648
LOC643327
LONRF2
LOXL1
LPAR3
LPCAT1
LPCAT4
LPGAT1
LPIN1
LPIN2
LRCH1
LRFN1
LRFN2
LRFN4
LRIG1
LRIG2
LRIG3
LRP11
LRP12
LRP2
LRP3
LRP4
LRP5
LRP5L
LRRC1
LRRC20
LRRC37B
LRRC3C
LRRC4
LRRC7
LRRC71
LRRC73
LRRC8B
LRRC8C
LRRC8D
LRRK2
LRRN2
LSM 11.00
LSM14B
LSR
LTBP1
LTBP2
LTBP4
LTBR
LUC7L2
LUNAR1
LUZP1
LYN
LYPD5
LYPD6B
LYSMD2
LYSMD3
LYST
LZTS2
MACIR
MACO1
MACROD1
MACROD2
MACROH2A1
MACROH2A2
MAD2L2
MAFB
MAFF
MAFG
MAG
MAGI3
MAK
MALINC1
MAMSTR
MAN1A1
MAN1A2
MAN1C1
MAN2A1
MAN2A2
MANEAL
MAP2K5
MAP3K1
MAP3K10
MAP3K11
MAP3K12
MAP3K14-AS1
MAP3K15
MAP3K21
MAP3K3
MAP3K4
MAP3K5
MAP3K6
MAP3K8
MAP4K3
MAP4K4
MAP6D1
MAP7
MAP7D1
MAPK11
MAPK12
MAPK14
MAPK6
MAPK8
MAPK9
MAPRE3
MARCHF3
MARCHF4
MARCHF9
MARCKSL1
MARK1
MARK2
MARVELD1
MAST1
MAST4
MAT2A
MATK
MATN2
MAZ
MBOAT1
MBOAT2
MBTD1
MCAM
MCFD2
MCIDAS
MCM3AP
MCMBP
MCRIP2
MCTP1
MCTP2
MDGA1
ME2
MEAF6
MEAK7
MECOM
MECP2
MED12L
MED13L
MED14
MEF2A
MEF2D
MEGF6
MEGF8
MEGF9
MEIS3
MEMO1
MERTK
MESP1
MESP2
MET
METAP1
METRN
MEX3B
MEX3D
MFGE8
MFN2
MFSD11
MFSD12
MFSD5
MFSD6
MGAT1
MGAT3
MGAT4A
MGAT5
MGAT5B
MGC16275
MIA3
MIB1
MICAL1
MICALL1
MICALL2
MID2
MIDEAS
MIEN1
MIER1
MIER3
MINAR1
MINK1
MIR124-3
MIR153-1
MIR17HG
MIR1915
MIR193A
MIR212
MIR3190
MIR3191
MIR3621
MIR375
MIR4322
MIR4530
MIR4710
MIR6165
MIR6753
MIR6787
MIR6821
MIR9-3HG
MKI67
MKRN1
MLEC
MLF 2.00
MLLT10
MLX
MME
MMP15
MMP17
MMP24
MMP25-AS1
MMS19
MN1
MNT
MNX1
MOGS
MORC3
MORC4
MORN1
MOXD1
MPC1
MPP2
MPP6
MPPED2
MPST
MRAS
MRGPRF
MRM2
MRPL55
MRPS26
MRPS6
MSH6
MSI1
MSL1
MSRB3
MSX1
MTARC2
MTCH1
MTCL1
[truncated: 1,358 more rows]

## Sheet: Supplementary Info. 5
Gene List 5. The list of the top 600 peak-annotated genes ranked based on peak calling p-value and fold enrichment.
Official Gene Symbol (NCBI GRCh38)
PATJ
RASAL2
ZHX2
PALM
OSBPL9
ROBO3
MYO1C
LOC105369663
FLRT1
ATP6V1E2
LCOR
EFNA1
SERTAD2
PLD2
GLI3
USP3
SCN8A
PKNOX2-AS1
CDKN2D
BRPF3
SNPH
NAV1
SOX13
ESYT2
CD164
CPEB1
SEPTIN7
RCOR1
HAS3
FOXN4
ABLIM1
SASH1
IGF1R
ENAH
ATRNL1
ZNF318
GBX1
ROR2
H6PD
QKI
CAPZB
SEPHS1
OLFM2
ZNF503-AS1
PRDM2
DNMBP
OPRD1
RAI1
SPATS2L
SLC44A5
PVT1
NUCKS1
GPAT4
CDC42EP4
TEAD4
LINC01771
HDAC11
BMP6
LRFN2
C17orf67
ELFN1
SHD
SDK1
ZBTB2
TMEM98
TMEM263
SORT1
MEMO1
ITGB1
GLRB
EPCAM
CUEDC1
CROCC
CDH2
CA11
ANKRD28
AFF3
TGFBR3
RBPMS
UBE2Q2
GNG12
FBLN1
ETV3
ADARB1
TP73
TLE4
TCP11L1
SSBP4
SNX9
SMG7-AS1
NTN1
LOC107986596
LOC105374889
LINC01006
KCNA3
JAK1
FAM131B
DYRK3
DHRS3
CD47
APLP2
ANKS6
LOC107986554
TMCC2
SPECC1
ANKRD33B
UST
NRSN2-AS1
LPGAT1
JUNB
HK1
TNFRSF13C
MBOAT1
EFHD2
CREB5
TANC2
KCNC1
PXDC1
MPP6
LOC101929185
CLCN6
NOTCH3
STEAP3
PTPRU
LOC100506476
URGCP-MRPS24
SRPK2
SLC2A1
PPP1R35
NEK7
MED13L
LOC107986571
LOC102724596
LOC101928674
LOC101927943
INSM1
GRK5
GDF6
FKBP1B
DCBLD2
CHAC1
CAMKK2
C17orf58
APPL1
ABCA17P
WNT7A
ATP8B2
NBL1
MYH10
COL13A1
CCDC88C
TLK1
RTN4R
PTPN9
MNT
ADAMTSL5
NCK2
MFN2
KSR1
RAI1
LOC102724545
APC2
CYTH1
KHDRBS1
UPP1
ITSN1
HSPG2
GLTPD2
GLIS1
YBX1
TMEM201
ADAM11
MSI1
MDGA1
MANEAL
SLC6A6
DBP
FAM174B
LHX8
OGFRL1
RARA
TPM4
RTN4RL2
RAB3IL1
RAB15
PARD6B
OAF
KISS1R
IGFBP2
HEG1
GXYLT2
GCAT
FGFBP3
FARP1
FAM241A
CHD9
CCND3
CNN3
UBE2E1
SATB1
PRDM16
PLEKHG1
PBX3
NXPH4
NR4A1
NACC2
MAP3K3
FOSL2
CSAD
MEF2A
IFFO2
PRKCE
VASH1
SETD1B
ENO3
LOC105370032
HTR6
PDZD2
LOC107985414
RASGEF1A
LOC105374723
RERE
FAM102A
TRNP1
MMP15
SMAP1
USP10
LBH
LINC00637
CUX2
CDIPT
VDAC2
USP42
TRIB3
TGFB3
SAMD8
PNRC1
PAX2
GJC1
CYREN
CAPRIN2
PKDCC
WNT6
VPS26A
TMCC1
TENM4
SYNDIG1
SPIRE2
SIRT1
RAPH1
PLEKHH1
OSGIN2
NFIB
NCOA2
MIR1915
LOC107985184
LOC105372726
LOC100288798
KIAA0232
KDM2A
ITGA5
IGFBP6
HMX3
FBXL8
FAR1
EP300
DPY19L4
CKAP4
CD63
CCSER2
CCDC92
CAMTA1
BAG3
ADGRA2
ACTR3B
RBBP7
LDLRAD4
BAHD1
ASPHD2
RASSF2
NSG1
LOC105377879
TBC1D20
FAM184A
BMP8B
ACOXL
RYK
LOC105371701
RNF44
DTNBP1
RAVER2
C1QL1
EMP2
TBX2
SYT14
EMX1
GRIK3
RAB6B
SLC8A3
RFFL
PAQR8
LOC102723811
JAK1
C11orf95
PARP16
TOB2
MYO5B
CDC34
PPP1CA
LPCAT1
PCBD1
LOC105374777
KCTD17
SIN3A
SMYD2
PXDC1
KCNMA1
ATP2B1
SNX33
ETNK2
RNF144A
INPP4A
EDIL3
CDH22
LOC105375304
LIN7B
RCAN2
PCSK4
NPPC
MAPK6
CAPN7
CBARP
WNK1
ULBP2
STRN
RELT
RBPMS2
PRR36
PROSER2
PRKCD
PREX1
OSBPL10
LASP1
KCNJ4
KCNG1
HIC1
FLT1
FHDC1
FAM3C
FAM124A
EPB41L3
CSRNP1
BTBD3
BCL7A
ARRDC1
ANP32B
ADCY9
ADAMTS8
ACTA2
ACOX1
GPR176
SEPTIN3
FIBCD1
CGN
RMND5B
FOXD3
NGFR
HRH1
GEMIN7
COBL
MAN2A1
KIF1A
HEY1
CDC42
ARID3A
ZNF710
FMNL3
LINC02608
XYLT2
XKR8
SUN2
RNF227
PAX2
LINC01185
CALM2
JCAD
RETREG1
CHRM4
SGSM1
ZNF423
MAFG
LOC102724378
PLEKHO1
PDGFB
ZNF664
VPS9D1
MRPL55
EPB41L1
SLC24A4
DDI2
CARD10
LINC01578
FUT1
CASZ1
BHLHE40
SPTBN1
SLC25A29
ELOVL1
VSIR
SPTBN2
LAMC1
CBX8
RAP1GAP2
GAMT
CDC42BPB
SOX12
SMIM7
RANGAP1
RAI1
PELI1
NUAK1
HIRA
CORO1C
BCL11B
ALDOA
LOC105375216
GPCPD1
DENND2A
ABHD17C
CTXND1
MIR212
ANP32E
N4BP3
CT62
WNT4
S1PR5
ST6GALNAC2
ZBTB7A
SIX2
PTGER1
PHETA1
NEBL
MINK1
IDH3A
FOS
DBNDD2
CPSF3
BCL3
TTLL12
TFEB
TFDP1
LINC00673
ZDHHC18
SFXN4
MTMR4
LTBP2
HOMER2
HDAC2
ZNF423
TMEM59L
SYNE2
STX3
STK24
SLC25A23
SET
RSRP1
PNKD
PGD
NKILA
LUNAR1
LOC107986303
LINC02028
KANK1
KALRN
IRX3
INPP5F
IGF2BP2
H1-0
GAB2
ECEL1
DOCK5
DAPK1
CSGALNACT1
CREBRF
BICRAL
ATP1A1
ALDH5A1
ABI2
NEIL1
CYS1
AKAP12
TMEM145
SNCAIP
SMAD3
RNF24
RHBDF2
IRF1
HCN4
ADRA1D
LOC105379028
GADD45B
RCOR2
NEO1
TLE3
NRSN2
LOC101929705
JUP
GUCA2A
GNAZ
TTC39C
LOC102724715
LSM14B
LOC105370869
POLE
TAGLN2
FOXN2
ZSWIM6
TET1
PWWP2A
PRDM4
NRIP1
NME2
MKRN1
LOC105376885
KEAP1
GBA2
USF2
TLCD4
SKIL
TSPAN3
PPIF
NOS1AP
NADK2
MEF2D
MAP3K14-AS1
LOC105379321
IMPDH1
GLRX3
FAM53B
EPAS1
AMER3
SUSD4
TRAPPC5
TET3
SDC1
MFSD11
ERAP1
MTFR1L
STK40
SSBP3
SFRP5
SLC22A4
VGLL4
DIP2A
RPP25
MERTK
HCFC1
DOCK6
ADAMTS7
ADAMTS17
SEMA4C
SELENOW
NKAIN1
MYCL
RELA
LTBP4
WIPF3
MAFF
ADCY3
SLC29A1
CANT1
ZNF786
VAV2
TENM3
SCAANT1
RASA1
PPARG
PBX3
NR2F6
MTSS2
LARP4B
JMJD1C
INSR
HS6ST3
FRMD4B
FGFRL1
DCLK1
COL5A1
CMTM4
CHID1
C16orf74
APCDD1
ABCB10
MICALL1
AFAP1L2
MGAT3
RNF19B
IL11
FGFR4
FBN3
FAM222A

## Sheet: Supplementary Info. 6
Gene List 6. The list of human orthologs of the downregulated fly DEGs identified from “TRAP control vs. PARIS wild type” comparison.
Official Gene Symbol (NCBI GRCh38)
SORD
LAP3
CYP4V2
LAP3
ODF3
LAP3
RPL26L1
RPL24
PHPT1
RAB2A
CTRB1
CSAD
HSPD1
ELOVL4
LAP3
SLC17A1
TMED2
KPNA2
PRSS1
PGAM2
RPS2
POLR2C
GSKIP
FASN
FAR2
RHBDL3
ASPG
SLC2A5
CYP3A4
DYNLRB1
ARHGAP1
FAAH
HSPD1
PPM1N
SRPK3
PHPT1
MAIP1
GGT2
VPS13B
LIPA
SLC5A12
GLIPR1L1
VDAC1
PLA1A
GSK3A
CTRB1
ATP6V1A
CTRB1
DNAI2
UBE2E2
WDR74
PKLR
UBE2D1
SYNE2
DPY30
TUBB6
PUDP
GCK
NEURL1
CTRB1
SERPINA4
MAPRE1
CYCS
SIAH1
CRISP1
SLC2A6
CCNB1
CS
PRSS1
TEKT3
MAPK15
MAPRE1
PABPN1
FGFR1OP2
PRKACA
ANPEP
C22orf23
ODF3L2
PSMB11
SLC13A1
SINHCAF
DNAH3
SAXO1
COL18A1
ALDH4A1
TEX9
CRISP3
CFAP410
CPA1
DNAAF1
ME1
LRRC34
ELOVL1
SDHB
IDH3G
SLC5A12
HOXB7
ATP5PB
POC1A
SLC13A4
CBR1
PPIF
COA1
CYP3A4
EFCAB1
ABCA3
GLIPR1L1
JADE2
CELF1
CCDC42
SLC28A3
MOSPD2
CHST3
SLC25A21
GLIPR1L1
CHCHD10
PUDP
MTAP
SPEF1
STOM
ATAD1
TREH
AQP9
ST13
TBXAS1
CFAP45
TXN2
RPF1
FUT10
G3BP1
RSBN1
PSMA1
ZMYND10
SLC25A10
HUS1
RGP1
DSTN
SLC2A6
PDXP
CCDC65
FAM136A
TOMM20
CPA1
HMCN1
JPT2
PPTC7
TMEM38B
GLIPR1L1
AOX1
KIF2C
NAV1
SPATA17
OCA2
C1RL
ADCY7
PHPT1
KHK
OSER1
ELOVL2
COX6A1
KIF4A
ZNHIT6
COX6C
LRRC30
HSPA5
PKLR
COX6A2
ATP6V0A1
TMEM135
LRP2
ARMC3
BAD
FAR2
CHRNA6
UBE2G1
FARP2
PEBP1
CLGN
IQCA1L
UTP3
PARD3
CD69
PHRF1
PLEKHH1
CTRB1
CASC1
DNAAF4
VAPA
USP20
RFWD3
SLC25A31
NDUFV2
CTDNEP1
CABP2
ZFAND5
CYP3A4
RBX1
CTRB1
LALBA
CRAT
ENPEP
RBKS
SAMD15
TCTE1
ICOSLG
CASC1
SMCO4
YWHAE
GALM
GPCPD1
SLC25A39
SPTBN5
GAS8
CRAT
COX5B
MDH2
MCM2
MORN5
SFSWAP
DNAJC4
LAP3
TEKT1
OGDH
QRICH2
ROBO3
ABRA
KIF2C
SLC25A29
TUBAL3
NFYA
RSPH4A
IDH3A
ABCC4
OSBPL1A
LTF
AKR7A2
TUBGCP3
CHI3L1
VLDLR
PI4KA
CCDC96
ACACB
SLC3A1
EFCAB1
ARIH1
NME7
DBF4
SLC2A6
HNRNPA2B1
C1RL
TEKT3
SPEN
MAIP1
HEATR6
THEG
MTX2
TEKT3
APP
DHTKD1
CHAF1B
MICOS10
MUC1
RAB3GAP2
LIPA
ACSS3
PNP
TMED1
ADK
DYNLRB1
PIFO
ASF1A
DDX17
SERPINA4
SNIP1
PSMA7
ADCY7
PRKACA
HS3ST5
MICOS13
CPA3
SLC18A1
AQP1
PUF60
PKD1
ARHGAP32
RNF41
CNOT9
CCDC34
CHL1
ADA2
EFHD1
CERCAM
NSD2
CCDC42
MMP28
FIBCD1
COX4I1
NOP58
GLIPR1L1
UBE4A
MACF1
ACSBG1
ZC2HC1A
TBCA
C9orf16
PSMC5
LAP3
CHD1
TCAIM
DUSP26
CHD3
TIMM17A
ZFP64
EEF1AKNMT
FAM210B
IMP4
UQCRB
CCDC181
DYNLT1
NSFL1C
C1GALT1
SLC2A6
REEP1
SLC2A5
ATAT1
WDR78
CSNK1G1
LIPA
HSPD1
FXR1
PIGN
CFAP52
ABCC4
CFAP61
PPP1CA
ARMT1
SLC25A11

## Sheet: Supplementary Info. 7
Gene List 7. The list of 52 peak-annotated genes shared with the “TRAP control vs. PARIS wild type” comparison.
Official Gene Symbol (NCBI GRCh38)
G3BP1
UBE2G1
ADCY7
FIBCD1
DSTN
ARIH1
OSER1
C1GALT1
DNAJC4
HS3ST5
REEP1
PPP1CA
ARHGAP32
ELOVL2
OSBPL1A
PLEKHH1
JADE2
LRP2
NEURL1
ROBO3
TCTE1
SLC25A10
ELOVL1
CHST3
SYNE2
FASN
NSD2
PI4KA
ALDH4A1
DYNLT1
EFHD1
GPCPD1
ODF3L2
VAPA
CHL1
AKR7A2
SLC25A29
VDAC1
ELOVL4
UBE2D1
IDH3A
FAM136A
TUBB6
PPIF
CSAD
NAV1
PSMA7
ADK
JPT2
CERCAM
PARD3
APP

## Sheet: Supplementary Info. 8
Gene List 8. The list of human orthologs of the downregulated fly DEGs identified from “PARIS C571A mutant vs. PARIS wild type” comparison.
Official Gene Symbol (NCBI GRCh38)
RPLP1
STON2
BMI1
SORD
LAP3
LAP3
TMED2
RIC8B
RPL26L1
POLR2C
CARM1
LAP3
GINS3
SYN3
UBE2E2
LIPI
CDC23
CD59
PELI2
CYP4V2
ODF3
CISD3
PGAM2
PHPT1
APP
CSAD
HSPA1A
EXOG
SLC13A1
SRPK3
LIPA
SLC25A32
LAP3
VDAC1
SLC24A2
CCDC50
PRSS36
IMP4
ANPEP
MAIP1
ZNF771
CTSL
CRAT
SINHCAF
PPM1A
ELOVL4
EVI5
PPP1R14B
ARHGAP1
IGFALS
ALKBH6
PDE1A
CERCAM
SLC18A3
CASP2
LGALS12
SYNCRIP
NUP42
SLC32A1
GRINA
DNAJC30
SPA17
CYB561
NCAM1
ZFP64
MRPL17
OPN4
GPCPD1
OSBPL1A
CYP3A4
TPSAB1
TPSAB1
CRAT
ZNF706
CCDC65
SLC17A5
ATP1B1
B3GALT4
RAC2
HUS1
DPP3
SLC39A9
APAF1
CDC14A
PRMT1
FUT10
CSNK1A1
PABPN1
HSPD1
ERICH2
MAPRE1
RNF11
FNDC1
TIGD5
SYT4
AKAP1
DNAH3
C22orf23
MYL7
OPN4
PPP1R8
DNAI2
PLIN1
GRIK1
IMMP1L
MAT2A
SLC1A2
FBXL17
SLCO2A1
ABCC10
PRKCSH

## Sheet: Supplementary Info. 9
Gene List 9. The list of 23 peak-annotated genes shared with the “PARIS C571A mutant vs. PARIS wild type” comparison.
Official Gene Symbol (NCBI GRCh38)
PELI2
FNDC1
PPM1A
PPP1R14B
SYNCRIP
OSBPL1A
FBXL17
RNF11
SLC17A5
ATP1B1
GPCPD1
ZNF771
STON2
APAF1
VDAC1
SLC24A2
ELOVL4
CARM1
AKAP1
CSAD
CERCAM
MAT2A
APP

## Sheet: Supplementary Info. 10
Gene List 10. The list of all DEGs identified from “TRAP control vs. whole brain” comparison.
FlyBase Identifier (Dmel Release 6.32)	Official Gene Symbol (Ensemble BDGP6.28)
FBgn0013672	mt:ATPase6
FBgn0261504	7SLRNA:CR42652
FBgn0000003	7SLRNA:CR32864
FBgn0004047	Yp3
FBgn0003930	snRNA:U4:39B
FBgn0065047	snoRNA:U3:54Ab
FBgn0065048	snoRNA:U3:54Aa
FBgn0004186	snRNA:U1:95Cb
FBgn0000559	eEF2
FBgn0004185	snRNA:U1:95Ca
FBgn0003916	snRNA:U1:21D
FBgn0065098	RNaseMRP:RNA
FBgn0065064	snoRNA:Psi28S-291
FBgn0041720	snRNA:U2:34ABc
FBgn0004191	snRNA:U2:34ABa
FBgn0004187	snRNA:U1:95Cc
FBgn0086667	snoRNA:Psi28S-3342
FBgn0263470	snoRNA:Tudor-SN-a
FBgn0083987	snRNA:U11
FBgn0051451	lncRNA:CR31451
FBgn0003922	snRNA:U2:38ABa
FBgn0003920	snRNA:U2:14B
FBgn0083057	snoRNA:Psi18S-110
FBgn0083007	snoRNA:Psi28S-1135f
FBgn0026169	snoRNA:Psi18S-1820
FBgn0086672	snoRNA:Or-aca5
FBgn0082973	snoRNA:Psi28S-3308
FBgn0082988	snoRNA:Psi28S-2442b
FBgn0065099	snRNA:7SK
FBgn0004192	snRNA:U2:34ABb
FBgn0083040	snoRNA:Psi18S-1854c
FBgn0030136	RpS28b
FBgn0263488	snmRNA:CR43603
FBgn0082986	snoRNA:Psi28S-2562
FBgn0082963	snoRNA:Psi28S-3378
FBgn0260228	CG42502
FBgn0065055	snoRNA:Psi28S-2648
FBgn0039300	RpS27
FBgn0083058	snoRNA:Psi18S-1086
FBgn0086659	snoRNA:Psi18S-176
FBgn0083041	snoRNA:Psi18S-1854b
FBgn0083013	snoRNA:Psi28S-1060
FBgn0041094	scyl
FBgn0267910	lncRNA:CR34335
FBgn0083015	snoRNA:Psi18S-920
FBgn0086665	snoRNA:Psi18S-1377a
FBgn0086666	snoRNA:Psi28S-2179
FBgn0083005	snoRNA:Psi28S-1175a
FBgn0082980	snoRNA:Psi28S-2996
FBgn0033902	eIF3m
FBgn0083001	snoRNA:Psi28S-1192a
FBgn0065046	snoRNA:U3:9B
FBgn0263018	snRNA:U4atac
FBgn0001091	Gapdh1
FBgn0086601	snoRNA:Psi28S-3327c
FBgn0086602	snoRNA:Psi28S-3436b
FBgn0086671	snoRNA:Psi28S-2876
FBgn0267511	28SrRNA-Psi:CR45851
FBgn0053470	CG33470
FBgn0002622	RpS3
FBgn0086658	snoRNA:Psi28S-1180
FBgn0065058	snoRNA:684
FBgn0065076	snoRNA:185
FBgn0086600	snoRNA:Psi18S-1347c
FBgn0086668	snoRNA:Psi28S-3436a
FBgn0284235	CG46319
FBgn0043853	scaRNA:MeU5-C46
FBgn0082987	snoRNA:Psi28S-2444
FBgn0263462	snoRNA:Dek-a
FBgn0003931	snRNA:U4:38AB
FBgn0083008	snoRNA:Psi28S-1135e
FBgn0265576	CG44403
FBgn0015584	Acp53Ea
FBgn0003134	Pp1alpha-96A
FBgn0041721	snRNA:U12
FBgn0082962	snoRNA:Psi28S-3385a
FBgn0086603	snoRNA:Or-CD2
FBgn0082954	snoRNA:Psi28S-3571
FBgn0036106	CG6409
FBgn0263468	snoRNA:SC35-a
FBgn0083048	snoRNA:Psi18S-1377d
FBgn0016976	stnA
FBgn0083014	snoRNA:Psi18S-996
FBgn0030558	CG1461
FBgn0014018	Rel
FBgn0083004	snoRNA:Psi28S-1175b
FBgn0082978	snoRNA:Psi28S-3091b
FBgn0082983	snoRNA:Psi28S-2626
FBgn0040813	Nplp2
FBgn0004177	mts
FBgn0064117	SLIRP1
FBgn0083000	snoRNA:Psi28S-1192b
FBgn0065100	snmRNA:254
FBgn0263474	scaRNA:PsiU2-38.40.42
FBgn0263484	snoRNA:Pi4KIIalpha-a
FBgn0263489	lncRNA:CR43604
FBgn0000047	Act88F
FBgn0082923	snoRNA:Or-aca3
FBgn0083054	snoRNA:Psi18S-1347a
FBgn0086357	Sec61alpha
FBgn0263476	snoRNA:CG32479-b
FBgn0086661	snoRNA:Psi28S-2566
FBgn0082974	snoRNA:Psi28S-3305c
FBgn0267821	da
FBgn0263460	snoRNA:CG31191-a
FBgn0082967	snoRNA:Psi28S-3327a
FBgn0001220	Hsc70-5
FBgn0046114	Gclm
FBgn0082957	snoRNA:Psi28S-3405d
FBgn0082966	snoRNA:Psi28S-3327b
FBgn0014009	Rab2
FBgn0038641	ChT
FBgn0086664	snoRNA:Psi28S-2149
FBgn0024182	waw
FBgn0028526	CG15293
FBgn0263481	snoRNA:lola-b
FBgn0082999	snoRNA:Psi28S-1192c
FBgn0011668	Mst57Da
FBgn0083039	snoRNA:Psi18S-301
FBgn0082972	snoRNA:Psi28S-3316a
FBgn0261015	Pif1A
FBgn0038465	Irc
FBgn0082979	snoRNA:Psi28S-3091a
FBgn0011559	Acp36DE
FBgn0040775	CG12158
FBgn0083047	snoRNA:Psi18S-1377e
FBgn0086680	vvl
FBgn0082971	snoRNA:Psi28S-3316b
FBgn0031645	CG3036
FBgn0082959	snoRNA:Psi28S-3405b
FBgn0028986	Spn38F
FBgn0010313	corto
FBgn0083055	snoRNA:Psi18S-1295
FBgn0030679	CG8206
FBgn0083046	snoRNA:Psi18S-1389a
FBgn0005664	Crys
FBgn0030828	CG5162
FBgn0083006	snoRNA:Psi28S-1153
FBgn0031771	ND-51
FBgn0263471	scaRNA:MeU2-48
FBgn0263597	Acp98AB
FBgn0032076	Argl
FBgn0083003	snoRNA:Psi28S-1175c
FBgn0017572	Mo25
FBgn0259991	CG42488
FBgn0036032	CG16711
FBgn0263477	scaRNA:PsiU1-6
FBgn0263487	scaRNA:PsiU5-44
FBgn0033454	CG1671
FBgn0036833	CG3819
FBgn0082994	snoRNA:Psi28S-1837c
FBgn0082995	snoRNA:Psi28S-1837b
FBgn0033814	Qsox1
FBgn0031176	whe
FBgn0083028	snoRNA:Psi18S-525k
FBgn0262099	CG42852
FBgn0036728	UQCR-Q
FBgn0083027	snoRNA:Psi18S-531
FBgn0053995	CG33995
FBgn0040093	lectin-46Ca
FBgn0260456	CG4806
FBgn0029123	SoxN
FBgn0051611	His4:CG31611
FBgn0034300	CG5098
FBgn0263466	snoRNA:lola-a
FBgn0284228	CG46312
FBgn0031746	CG9029
FBgn0261452	scaRNA:MeU2-G25
FBgn0040733	CG15068
FBgn0053867	His-Psi:CR33867
FBgn0263996	CG43739
FBgn0082925	snoRNA:Or-aca1
FBgn0083017	snoRNA:Psi18S-841c
FBgn0286508	Had1
FBgn0000592	Est-6
FBgn0086367	t
FBgn0086660	snoRNA:Psi28S-1837a
FBgn0265512	mlt
FBgn0002855	Acp26Aa
FBgn0031653	Jon25Biii
FBgn0082976	snoRNA:Psi28S-3305a
FBgn0263469	snoRNA:SC35-b
FBgn0033375	CG8078
FBgn0039151	CG13607
FBgn0261477	slim
FBgn0029766	CG15784
FBgn0243514	eater
FBgn0027584	CG4757
FBgn0031820	Daxx
FBgn0032868	CG17472
FBgn0083967	Muted
FBgn0032699	CG10383
FBgn0004108	Nrt
FBgn0031660	mRpL28
FBgn0023510	Rbcn-3B
FBgn0083050	snoRNA:Psi18S-1377b
FBgn0036389	ssp2
FBgn0031607	CG15440
FBgn0011669	Mst57Db
FBgn0083044	snoRNA:Psi18S-1397
FBgn0083049	snoRNA:Psi18S-1377c
FBgn0082969	snoRNA:Psi28S-3316d
FBgn0036740	Vps60
FBgn0264922	smt3
FBgn0039862	kek6
FBgn0040735	CG16836
FBgn0267964	CG46244
FBgn0019830	colt
FBgn0038136	CG8774
FBgn0040734	CG15065
FBgn0038033	CG10097
FBgn0033774	CG12374
FBgn0261454	scaRNA:MeU4-A65
FBgn0265182	CG44247
FBgn0263461	snoRNA:CG32479-a
FBgn0039342	CG5107
FBgn0034329	IM1
FBgn0031561	IM33
FBgn0004189	snRNA:U6:96Ab
FBgn0066084	RpL41
FBgn0086669	snoRNA:Psi18S-841a
FBgn0259896	NimC1
FBgn0036300	Pmm2
FBgn0038702	CG3739
FBgn0086444	l(2)37Cb
FBgn0263483	snoRNA:lola-d
FBgn0029929	CG4593
FBgn0031099	CG17065
FBgn0029819	Usp30
FBgn0083016	snoRNA:Psi18S-841d
FBgn0010019	Cyp4g1
FBgn0083045	snoRNA:Psi18S-1389b
FBgn0015570	alpha-Est2
FBgn0030927	CG15046
FBgn0020497	emb
FBgn0266578	lncRNA:CR45109
FBgn0043825	CG18284
FBgn0014865	Mtk
FBgn0025571	SF1
FBgn0083042	snoRNA:Psi18S-1854a
FBgn0040099	lectin-28C
FBgn0000036	nAChRalpha1
FBgn0028416	Met75Ca
FBgn0067905	IM14
FBgn0034152	Acp53C14a
FBgn0003961	Uro
FBgn0033901	O-fut1
FBgn0082961	snoRNA:Psi28S-3385b
FBgn0003510	Sry-alpha
FBgn0053230	CG33230
FBgn0001226	Hsp27
FBgn0262623	CG43147
FBgn0032881	Amacr
FBgn0020618	Rack1
FBgn0263485	scaRNA:PsiU2-55
FBgn0030237	CG15209
FBgn0085753	28SrRNA-Psi:CR40596
FBgn0029147	NtR
FBgn0263482	snoRNA:lola-c
FBgn0051872	CG31872
FBgn0065070	snoRNA:291
FBgn0085208	CG34179
FBgn0267327	Acp33A
FBgn0028415	Met75Cb
FBgn0002868	MtnA
FBgn0036024	CG18180
FBgn0034050	bug
FBgn0038948	PSR
FBgn0003356	Jon99Cii
FBgn0260237	BBIP1
FBgn0083009	snoRNA:Psi28S-1135d
FBgn0016122	Acer
FBgn0261061	Sfp96F
FBgn0263480	snoRNA:Irbp-a
FBgn0039945	CG17159
FBgn0039801	Npc2h
FBgn0259975	Sfp87B
FBgn0028987	Spn28F
FBgn0025583	IM2
FBgn0028939	NimC2
FBgn0004190	snRNA:U6:96Ac

[truncated: 6 more sheets: Supplementary Info. 11, Supplementary Info. 12, Supplementary Info. 13, Supplementary Info. 14, Supplementary Info. 15, Supplementary Info. 16]
